# Supplementary material for: 3-Anilino-N-p-tolyl­benzamide
Source: Acta Crystallogr Sect E Struct Rep Online. 2009 Dec 12;66(Pt 1):o116. doi: 10.1107/S1600536809049939 (PMC2980203; doi:10.1107/S1600536809049939)
Supplement: Supplementary file 1 [file e-66-0o116-sup1.cif]

##############################################################################
###                                                                        ###
###        Electronic paper (Acta Crystallographica Section E)             ###
###                                                                        ###
##############################################################################
#                                                                            #
# This CIF contains the data in a paper accepted for publication in Acta     #
# Crystallographica Section E. It conforms to the requirements of Notes      #
# for Authors for Section E, and has been peer reviewed under the auspices   #
# of the IUCr Commission on Journals.                                        #
#                                                                            #
# Full details of the Crystallographic Information File format               #
# are given in the paper "The Crystallographic Information File (CIF):       #
# a New Standard Archive File for Crystallography" by S. R. Hall, F. H.      #
# Allen and I. D. Brown [Acta Cryst. (1991), A47, 655-685].                  #
#                                                                            #
# The current version of the core CIF dictionary is obtainable from          #
# ftp://ftp.iucr.org/pub/cif_core.dic. The current version number is 2.4.    #
#                                                                            #
# Software is freely available for graphical display of the structure(s) in  #
# this CIF.  For information consult the CIF home page http://www.iucr.org/  #
# cif/home.html                                                              #
#                                                                            #
# This file may be used for bona fide research purposes within the           #
# scientific community so long as proper attribution is given to the journal # 
# article from which it was obtained.                                        #
#                                                                            #
##############################################################################
                                             
data_global
_audit_creation_method     'SHELXL-97'
_journal_date_recd_electronic     2009-09-02
_journal_date_accepted     2009-11-20
_journal_name_full     'Acta Crystallographica, Section E'
_journal_year     2010
_journal_volume     66
_journal_issue      1
_journal_page_first     o116
_journal_page_last     o116
_journal_paper_category     QO
_journal_coeditor_code     SU2143
_publ_contact_author_name     'Da-Bin Qin'
_publ_contact_author_address
;
School of Chemistry and Chemical Engineering
China West Normal University
Nanchong 637002
Peoples' Republic of China
;
_publ_contact_author_email     'qindabincwnu@yahoo.com.cn'
_publ_contact_author_fax     ?
_publ_contact_author_phone     ?
_publ_section_title
;
3-Anilino-<i>N</i>-<i>p</i>-tolylbenzamide
;
loop_
    _publ_author_name
    _publ_author_footnote
    _publ_author_address
    'Xing-Xing Yang' .
;
School of Chemistry and Chemical Engineering,
China West Normal University
Nanchong 637002
People's Republic of China
;
    'Guan-Feng Liu' .
;
School of Chemistry and Chemical Engineering,
China West Normal University
Nanchong 637002
People's Republic of China
;
    'Da-Bin Qin' .
;
School of Chemistry and Chemical Engineering,
China West Normal University
Nanchong 637002
People's Republic of China
;
data_I
_audit_creation_method     SHELXL-97
_chemical_name_systematic
;
3-Anilino-<i>N</i>-<i>p</i>-tolylbenzamide
;
_chemical_name_common     ?
_chemical_formula_moiety     'C20 H18 N2 O'
_chemical_formula_sum     'C20 H18 N2 O'
_chemical_formula_iupac     'C20 H18 N2 O'
_chemical_formula_weight     302.36
_chemical_melting_point     ?
_symmetry_cell_setting     Orthorhombic
_symmetry_space_group_name_H-M     'P n a 21'
loop_
    _symmetry_equiv_pos_as_xyz
    'x, y, z'
    '-x, -y, z+1/2'
    'x+1/2, -y+1/2, z'
    '-x+1/2, y+1/2, z+1/2'
_cell_length_a     26.537(3)
_cell_length_b     17.7337(19)
_cell_length_c     6.8457(7)
_cell_angle_alpha     90.00
_cell_angle_beta     90.00
_cell_angle_gamma     90.00
_cell_volume     3221.6(6)
_cell_formula_units_Z     8
_cell_measurement_reflns_used     10095
_cell_measurement_theta_min     3.07
_cell_measurement_theta_max     27.51
_cell_measurement_temperature     93(2)
_exptl_crystal_description     Block
_exptl_crystal_colour     Colorless
_exptl_crystal_size_max     0.50
_exptl_crystal_size_mid     0.40
_exptl_crystal_size_min     0.33
_exptl_crystal_density_diffrn     1.247
_exptl_crystal_density_meas     ?
_exptl_crystal_density_method     'not measured'
_exptl_crystal_F_000     1280
_exptl_absorpt_coefficient_mu     0.078
_exptl_absorpt_correction_type     none
_exptl_absorpt_process_details     ?
_exptl_absorpt_correction_T_min     ?
_exptl_absorpt_correction_T_max     ?
_exptl_special_details
;
;
_diffrn_ambient_temperature     93(2)
_diffrn_radiation_type     MoK\a
_diffrn_radiation_wavelength     0.71073
_diffrn_radiation_source     'Rotating Anode'
_diffrn_radiation_monochromator     graphite
_diffrn_measurement_device_type     'Rigaku SPIDER'
_diffrn_measurement_method     '\w scans'
_diffrn_detector_area_resol_mean     ?
_diffrn_reflns_number     21180
_diffrn_reflns_av_R_equivalents     0.0278
_diffrn_reflns_av_sigmaI/netI     0.0231
_diffrn_reflns_theta_min     3.07
_diffrn_reflns_theta_max     27.48
_diffrn_reflns_theta_full     27.48
_diffrn_measured_fraction_theta_max     0.996
_diffrn_measured_fraction_theta_full     0.996
_diffrn_reflns_limit_h_min     -34
_diffrn_reflns_limit_h_max     25
_diffrn_reflns_limit_k_min     -23
_diffrn_reflns_limit_k_max     22
_diffrn_reflns_limit_l_min     -8
_diffrn_reflns_limit_l_max     8
_diffrn_standards_number     0
_diffrn_standards_interval_count     0
_diffrn_standards_interval_time     0
_diffrn_standards_decay_%     0
_refine_special_details
;
Refinement of <i>F</i>^2^ against ALL reflections. The weighted <i>R</i>-factor
<i>wR</i> and goodness of fit <i>S</i> are based on <i>F</i>^2^, conventional
<i>R</i>-factors <i>R</i> are based on <i>F</i>, with <i>F</i> set to zero for
negative <i>F</i>^2^. The threshold expression of <i>F</i>^2^ >
\s(<i>F</i>^2^) is used only for calculating <i>R</i>-factors(gt) <i>etc</i>.
and is not relevant to the choice of reflections for refinement.
<i>R</i>-factors based on <i>F</i>^2^ are statistically about twice as large
as those based on <i>F</i>, and <i>R</i>- factors based on ALL data will be
even larger.
;
_reflns_number_total     3989
_reflns_number_gt     3913
_reflns_threshold_expression     I>2\s(I)
_refine_ls_structure_factor_coef     Fsqd
_refine_ls_matrix_type     full
_refine_ls_R_factor_all     0.0349
_refine_ls_R_factor_gt     0.0338
_refine_ls_wR_factor_gt     0.0738
_refine_ls_wR_factor_ref     0.0744
_refine_ls_goodness_of_fit_ref     1.007
_refine_ls_restrained_S_all     1.007
_refine_ls_number_reflns     3989
_refine_ls_number_parameters     433
_refine_ls_number_restraints     1
_refine_ls_hydrogen_treatment     mixed
_refine_ls_weighting_scheme     calc
_refine_ls_weighting_details
         'calc w=1/[\s^2^(Fo^2^)+(0.0338P)^2^+0.6900P] where P=(Fo^2^+2Fc^2^)/3'
_atom_sites_solution_hydrogens     geom
_atom_sites_solution_primary     direct
_atom_sites_solution_secondary     difmap
_refine_ls_shift/su_max     0.001
_refine_ls_shift/su_mean     0.000
_refine_diff_density_max     0.198
_refine_diff_density_min     -0.140
_refine_ls_extinction_method     none
_refine_ls_extinction_coef     ?
_refine_ls_abs_structure_details     'none: Friedel pairs merged'
_refine_ls_abs_structure_Flack     ?
loop_
    _atom_type_symbol
    _atom_type_description
    _atom_type_scat_dispersion_real
    _atom_type_scat_dispersion_imag
    _atom_type_scat_source
    'C' 'C' 0.0033 0.0000
                         'International Tables Vol C Tables 4.2.6.8 and 6.1.1.4'
    'H' 'H' 0.0000 0.0000
                         'International Tables Vol C Tables 4.2.6.8 and 6.1.1.4'
    'N' 'N' 0.0061 0.0000
                         'International Tables Vol C Tables 4.2.6.8 and 6.1.1.4'
    'O' 'O' 0.0106 0.0000
                         'International Tables Vol C Tables 4.2.6.8 and 6.1.1.4'
_computing_data_collection     'RAPID-AUTO (Rigaku/MSC, 2004)'
_computing_cell_refinement     'RAPID-AUTO (Rigaku/MSC, 2004)'
_computing_data_reduction     'RAPID-AUTO (Rigaku/MSC, 2004)'
_computing_structure_solution     'SHELXS97 (Sheldrick, 2008)'
_computing_structure_refinement     'SHELXL97 (Sheldrick, 2008)'
_computing_molecular_graphics     'PLATON (Spek, 2009)'
_computing_publication_material     'SHELXL97 (Sheldrick, 2008)'
loop_
    _atom_site_type_symbol
    _atom_site_label
    _atom_site_fract_x
    _atom_site_fract_y
    _atom_site_fract_z
    _atom_site_U_iso_or_equiv
    _atom_site_adp_type
    _atom_site_calc_flag
    _atom_site_refinement_flags
    _atom_site_occupancy
    _atom_site_disorder_assembly
    _atom_site_disorder_group
    O O1 0.25647(5) 0.51964(7) 0.6647(2) 0.0269(3) Uani d . 1 . .
    N N1 0.15605(6) 0.48341(9) 0.6089(3) 0.0241(3) Uani d . 1 . .
    N N2 0.30182(5) 0.41608(8) 0.5815(2) 0.0215(3) Uani d . 1 . .
    C C1 0.09231(7) 0.52823(9) 0.8280(3) 0.0243(4) Uani d . 1 . .
    H H1 0.1118 0.5725 0.8477 0.029 Uiso calc R 1 . .
    C C2 0.04777(7) 0.51875(10) 0.9296(3) 0.0287(4) Uani d . 1 . .
    H H2 0.0369 0.5567 1.0181 0.034 Uiso calc R 1 . .
    C C3 0.01864(7) 0.45450(11) 0.9040(3) 0.0294(4) Uani d . 1 . .
    H H3 -0.0121 0.4482 0.9736 0.035 Uiso calc R 1 . .
    C C4 0.03524(7) 0.39970(10) 0.7750(3) 0.0270(4) Uani d . 1 . .
    H H4 0.0157 0.3553 0.7570 0.032 Uiso calc R 1 . .
    C C5 0.07986(7) 0.40848(10) 0.6713(3) 0.0233(4) Uani d . 1 . .
    H H5 0.0906 0.3703 0.5832 0.028 Uiso calc R 1 . .
    C C6 0.10904(6) 0.47343(9) 0.6968(3) 0.0212(4) Uani d . 1 . .
    C C7 0.17326(6) 0.45206(9) 0.4353(3) 0.0199(4) Uani d . 1 . .
    C C8 0.14034(7) 0.43026(9) 0.2865(3) 0.0239(4) Uani d . 1 . .
    H H8 0.1051 0.4368 0.3036 0.029 Uiso calc R 1 . .
    C C9 0.15820(7) 0.39937(10) 0.1154(3) 0.0269(4) Uani d . 1 . .
    H H9 0.1350 0.3839 0.0175 0.032 Uiso calc R 1 . .
    C C10 0.20968(7) 0.39049(11) 0.0835(3) 0.0275(4) Uani d . 1 . .
    H H10 0.2218 0.3699 -0.0357 0.033 Uiso calc R 1 . .
    C C11 0.24272(7) 0.41228(9) 0.2290(3) 0.0232(4) Uani d . 1 . .
    H H11 0.2779 0.4068 0.2083 0.028 Uiso calc R 1 . .
    C C12 0.22564(6) 0.44210(9) 0.4052(3) 0.0202(4) Uani d . 1 . .
    C C13 0.26208(6) 0.46334(9) 0.5607(3) 0.0202(4) Uani d . 1 . .
    C C14 0.34212(6) 0.42888(9) 0.7153(3) 0.0213(4) Uani d . 1 . .
    C C15 0.36702(7) 0.49770(10) 0.7182(3) 0.0274(4) Uani d . 1 . .
    H H15 0.3565 0.5372 0.6337 0.033 Uiso calc R 1 . .
    C C16 0.40720(7) 0.50894(10) 0.8440(3) 0.0290(4) Uani d . 1 . .
    H H16 0.4239 0.5563 0.8450 0.035 Uiso calc R 1 . .
    C C17 0.42351(7) 0.45242(11) 0.9681(3) 0.0295(4) Uani d . 1 . .
    C C18 0.39818(8) 0.38430(11) 0.9620(4) 0.0389(5) Uani d . 1 . .
    H H18 0.4088 0.3447 1.0459 0.047 Uiso calc R 1 . .
    C C19 0.35778(8) 0.37202(10) 0.8374(3) 0.0320(5) Uani d . 1 . .
    H H19 0.3411 0.3246 0.8365 0.038 Uiso calc R 1 . .
    C C20 0.46697(9) 0.46438(13) 1.1061(4) 0.0473(6) Uani d . 1 . .
    H H20A 0.4553 0.4925 1.2208 0.057 Uiso calc R 1 . .
    H H20B 0.4935 0.4930 1.0398 0.057 Uiso calc R 1 . .
    H H20C 0.4803 0.4154 1.1475 0.057 Uiso calc R 1 . .
    O O1' 0.30100(5) 0.26650(6) 0.4028(2) 0.0237(3) Uani d . 1 . .
    N N1' 0.39641(5) 0.23148(8) 0.2976(2) 0.0224(3) Uani d . 1 . .
    N N2' 0.25027(5) 0.16713(8) 0.3282(2) 0.0216(3) Uani d . 1 . .
    C C1' 0.45616(7) 0.30174(10) 0.4848(3) 0.0284(4) Uani d . 1 . .
    H H1' 0.4287 0.3287 0.5401 0.034 Uiso calc R 1 . .
    C C2' 0.50487(8) 0.31826(11) 0.5432(4) 0.0360(5) Uani d . 1 . .
    H H2' 0.5105 0.3558 0.6397 0.043 Uiso calc R 1 . .
    C C3' 0.54540(7) 0.28053(11) 0.4622(4) 0.0346(5) Uani d . 1 . .
    H H3' 0.5789 0.2932 0.4988 0.041 Uiso calc R 1 . .
    C C4' 0.53645(7) 0.22427(11) 0.3276(3) 0.0301(4) Uani d . 1 . .
    H H4' 0.5642 0.1979 0.2724 0.036 Uiso calc R 1 . .
    C C5' 0.48774(7) 0.20532(10) 0.2708(3) 0.0238(4) Uani d . 1 . .
    H H5' 0.4823 0.1650 0.1820 0.029 Uiso calc R 1 . .
    C C6' 0.44695(6) 0.24589(9) 0.3451(3) 0.0210(4) Uani d . 1 . .
    C C7' 0.37496(6) 0.20358(9) 0.1275(3) 0.0196(4) Uani d . 1 . .
    C C8' 0.40260(7) 0.18644(10) -0.0417(3) 0.0234(4) Uani d . 1 . .
    H H8' 0.4380 0.1947 -0.0432 0.028 Uiso calc R 1 . .
    C C9' 0.37921(7) 0.15781(10) -0.2062(3) 0.0262(4) Uani d . 1 . .
    H H9' 0.3988 0.1462 -0.3183 0.031 Uiso calc R 1 . .
    C C10' 0.32753(7) 0.14578(10) -0.2102(3) 0.0255(4) Uani d . 1 . .
    H H10' 0.3117 0.1254 -0.3230 0.031 Uiso calc R 1 . .
    C C11' 0.29945(7) 0.16400(9) -0.0466(3) 0.0219(4) Uani d . 1 . .
    H H11' 0.2640 0.1571 -0.0494 0.026 Uiso calc R 1 . .
    C C12' 0.32198(6) 0.19223(9) 0.1227(3) 0.0195(3) Uani d . 1 . .
    C C13' 0.29056(6) 0.21259(9) 0.2951(3) 0.0200(3) Uani d . 1 . .
    C C14' 0.21651(6) 0.17360(9) 0.4875(3) 0.0206(4) Uani d . 1 . .
    C C15' 0.20087(6) 0.24292(10) 0.5599(3) 0.0239(4) Uani d . 1 . .
    H H15' 0.2127 0.2883 0.5024 0.029 Uiso calc R 1 . .
    C C16' 0.16781(7) 0.24530(10) 0.7170(3) 0.0258(4) Uani d . 1 . .
    H H16' 0.1579 0.2929 0.7678 0.031 Uiso calc R 1 . .
    C C17' 0.14875(7) 0.18014(11) 0.8023(3) 0.0272(4) Uani d . 1 . .
    C C18' 0.16414(7) 0.11125(10) 0.7252(3) 0.0293(4) Uani d . 1 . .
    H H18' 0.1514 0.0658 0.7798 0.035 Uiso calc R 1 . .
    C C19' 0.19773(7) 0.10764(10) 0.5704(3) 0.0264(4) Uani d . 1 . .
    H H19' 0.2080 0.0600 0.5207 0.032 Uiso calc R 1 . .
    C C20' 0.11217(8) 0.18513(13) 0.9705(4) 0.0395(5) Uani d . 1 . .
    H H20D 0.0896 0.2282 0.9507 0.047 Uiso calc R 1 . .
    H H20E 0.1309 0.1918 1.0927 0.047 Uiso calc R 1 . .
    H H20F 0.0923 0.1386 0.9773 0.047 Uiso calc R 1 . .
    H H1N 0.1801(9) 0.5147(13) 0.670(4) 0.046(7) Uiso d . 1 . .
    H H2N 0.2992(7) 0.3714(12) 0.521(4) 0.032(6) Uiso d . 1 . .
    H H1'N 0.3754(8) 0.2536(12) 0.375(4) 0.033(6) Uiso d . 1 . .
    H H2'N 0.2491(8) 0.1238(12) 0.259(4) 0.034(6) Uiso d . 1 . .
loop_
    _atom_site_aniso_label
    _atom_site_aniso_U_11
    _atom_site_aniso_U_22
    _atom_site_aniso_U_33
    _atom_site_aniso_U_12
    _atom_site_aniso_U_13
    _atom_site_aniso_U_23
    O1 0.0280(7) 0.0196(6) 0.0332(8) 0.0032(5) -0.0046(6) -0.0098(6)
    N1 0.0214(7) 0.0261(7) 0.0248(8) -0.0018(6) 0.0004(7) -0.0075(7)
    N2 0.0237(7) 0.0163(6) 0.0244(8) 0.0026(5) -0.0035(6) -0.0065(6)
    C1 0.0310(9) 0.0185(8) 0.0235(10) 0.0024(7) -0.0001(8) 0.0004(8)
    C2 0.0353(10) 0.0254(9) 0.0253(11) 0.0066(7) 0.0054(9) 0.0008(8)
    C3 0.0280(10) 0.0323(10) 0.0280(11) 0.0030(7) 0.0043(8) 0.0078(9)
    C4 0.0271(9) 0.0262(9) 0.0276(10) -0.0016(7) -0.0042(8) 0.0052(8)
    C5 0.0266(9) 0.0220(8) 0.0213(9) 0.0031(7) -0.0062(8) 0.0004(7)
    C6 0.0225(8) 0.0217(8) 0.0193(9) 0.0042(6) -0.0022(7) 0.0026(7)
    C7 0.0250(9) 0.0163(7) 0.0185(9) 0.0015(6) -0.0016(7) 0.0007(7)
    C8 0.0253(9) 0.0222(8) 0.0240(10) 0.0015(7) -0.0037(8) 0.0006(8)
    C9 0.0322(10) 0.0284(9) 0.0202(10) -0.0009(7) -0.0070(8) 0.0011(8)
    C10 0.0348(10) 0.0312(9) 0.0166(9) -0.0002(8) 0.0003(8) -0.0022(8)
    C11 0.0255(9) 0.0207(8) 0.0234(10) 0.0003(7) 0.0010(7) -0.0004(8)
    C12 0.0243(8) 0.0155(7) 0.0207(9) 0.0008(6) -0.0014(7) -0.0001(7)
    C13 0.0234(9) 0.0163(7) 0.0209(10) -0.0006(6) 0.0019(7) -0.0011(7)
    C14 0.0211(8) 0.0216(8) 0.0213(9) 0.0005(6) -0.0002(7) -0.0055(7)
    C15 0.0290(9) 0.0240(8) 0.0293(10) -0.0037(7) -0.0030(8) 0.0053(8)
    C16 0.0301(10) 0.0253(9) 0.0315(11) -0.0075(7) -0.0050(9) 0.0015(8)
    C17 0.0285(10) 0.0307(9) 0.0294(11) -0.0047(7) -0.0072(9) 0.0015(9)
    C18 0.0449(12) 0.0287(9) 0.0432(13) -0.0063(8) -0.0204(11) 0.0112(10)
    C19 0.0377(11) 0.0210(9) 0.0374(12) -0.0057(7) -0.0112(10) 0.0036(9)
    C20 0.0502(14) 0.0425(12) 0.0491(15) -0.0142(10) -0.0256(12) 0.0115(12)
    O1' 0.0238(6) 0.0183(5) 0.0290(7) -0.0007(5) 0.0005(6) -0.0077(6)
    N1' 0.0191(7) 0.0266(7) 0.0215(8) 0.0003(6) 0.0005(7) -0.0053(7)
    N2' 0.0233(7) 0.0163(7) 0.0251(8) -0.0018(5) 0.0032(7) -0.0063(6)
    C1' 0.0297(10) 0.0246(9) 0.0308(11) 0.0007(7) -0.0049(9) -0.0021(9)
    C2' 0.0394(12) 0.0288(10) 0.0397(12) -0.0048(8) -0.0155(10) -0.0016(9)
    C3' 0.0257(10) 0.0350(10) 0.0430(13) -0.0077(8) -0.0128(10) 0.0125(10)
    C4' 0.0227(9) 0.0360(10) 0.0317(11) 0.0035(7) 0.0014(8) 0.0141(9)
    C5' 0.0258(9) 0.0229(8) 0.0227(9) 0.0014(7) 0.0009(8) 0.0043(8)
    C6' 0.0217(8) 0.0202(8) 0.0212(9) -0.0025(6) -0.0008(7) 0.0042(7)
    C7' 0.0232(8) 0.0167(7) 0.0190(9) -0.0001(6) -0.0019(7) 0.0011(7)
    C8' 0.0234(9) 0.0259(8) 0.0209(9) 0.0008(7) 0.0008(7) 0.0015(8)
    C9' 0.0303(9) 0.0305(9) 0.0177(9) 0.0030(7) 0.0034(8) 0.0002(8)
    C10' 0.0321(10) 0.0252(8) 0.0191(9) -0.0006(7) -0.0036(8) -0.0007(8)
    C11' 0.0235(8) 0.0199(8) 0.0223(10) -0.0005(6) -0.0026(7) 0.0010(7)
    C12' 0.0230(8) 0.0143(7) 0.0213(9) 0.0007(6) -0.0006(7) 0.0003(7)
    C13' 0.0206(8) 0.0166(7) 0.0228(9) 0.0022(6) -0.0027(7) -0.0006(7)
    C14' 0.0187(8) 0.0220(8) 0.0209(9) 0.0007(6) -0.0015(7) -0.0049(7)
    C15' 0.0215(9) 0.0211(8) 0.0292(11) 0.0007(6) 0.0002(8) -0.0042(8)
    C16' 0.0248(9) 0.0243(8) 0.0283(10) 0.0048(7) -0.0020(8) -0.0091(8)
    C17' 0.0269(9) 0.0340(9) 0.0208(10) 0.0084(7) 0.0008(8) -0.0011(9)
    C18' 0.0339(10) 0.0279(9) 0.0262(10) 0.0027(7) 0.0050(9) 0.0022(8)
    C19' 0.0305(10) 0.0219(8) 0.0268(11) 0.0018(7) 0.0019(8) -0.0044(8)
    C20' 0.0448(12) 0.0427(12) 0.0309(12) 0.0139(9) 0.0115(11) 0.0019(10)
_geom_special_details
;
All e.s.d.'s (except the e.s.d. in the dihedral angle between two l.s. planes)
are estimated using the full covariance matrix. The cell e.s.d.'s are taken
into account individually in the estimation of e.s.d.'s in distances, angles
and torsion angles; correlations between e.s.d.'s in cell parameters are only
used when they are defined by crystal symmetry. An approximate (isotropic)
treatment of cell e.s.d.'s is used for estimating e.s.d.'s involving l.s.
planes.
;
loop_
    _geom_bond_atom_site_label_1
    _geom_bond_atom_site_label_2
    _geom_bond_site_symmetry_2
    _geom_bond_distance
    _geom_bond_publ_flag
    O1 C13 . 1.235(2) ?
    N1 C7 . 1.389(2) ?
    N1 C6 . 1.396(2) ?
    N1 H1N . 0.94(2) ?
    N2 C13 . 1.354(2) ?
    N2 C14 . 1.426(2) ?
    N2 H2N . 0.90(2) ?
    C1 C2 . 1.381(3) ?
    C1 C6 . 1.396(2) ?
    C1 H1 . 0.9500 ?
    C2 C3 . 1.388(3) ?
    C2 H2 . 0.9500 ?
    C3 C4 . 1.385(3) ?
    C3 H3 . 0.9500 ?
    C4 C5 . 1.389(3) ?
    C4 H4 . 0.9500 ?
    C5 C6 . 1.399(2) ?
    C5 H5 . 0.9500 ?
    C7 C8 . 1.396(2) ?
    C7 C12 . 1.416(2) ?
    C8 C9 . 1.378(3) ?
    C8 H8 . 0.9500 ?
    C9 C10 . 1.392(3) ?
    C9 H9 . 0.9500 ?
    C10 C11 . 1.382(3) ?
    C10 H10 . 0.9500 ?
    C11 C12 . 1.393(3) ?
    C11 H11 . 0.9500 ?
    C12 C13 . 1.487(2) ?
    C14 C19 . 1.374(3) ?
    C14 C15 . 1.388(2) ?
    C15 C16 . 1.385(3) ?
    C15 H15 . 0.9500 ?
    C16 C17 . 1.384(3) ?
    C16 H16 . 0.9500 ?
    C17 C18 . 1.383(3) ?
    C17 C20 . 1.506(3) ?
    C18 C19 . 1.387(3) ?
    C18 H18 . 0.9500 ?
    C19 H19 . 0.9500 ?
    C20 H20A . 0.9800 ?
    C20 H20B . 0.9800 ?
    C20 H20C . 0.9800 ?
    O1' C13' . 1.239(2) ?
    N1' C7' . 1.388(2) ?
    N1' C6' . 1.404(2) ?
    N1' H1'N . 0.86(2) ?
    N2' C13' . 1.358(2) ?
    N2' C14' . 1.416(2) ?
    N2' H2'N . 0.90(2) ?
    C1' C2' . 1.385(3) ?
    C1' C6' . 1.398(3) ?
    C1' H1' . 0.9500 ?
    C2' C3' . 1.383(3) ?
    C2' H2' . 0.9500 ?
    C3' C4' . 1.379(3) ?
    C3' H3' . 0.9500 ?
    C4' C5' . 1.391(3) ?
    C4' H4' . 0.9500 ?
    C5' C6' . 1.396(2) ?
    C5' H5' . 0.9500 ?
    C7' C8' . 1.404(3) ?
    C7' C12' . 1.420(2) ?
    C8' C9' . 1.382(3) ?
    C8' H8' . 0.9500 ?
    C9' C10' . 1.388(3) ?
    C9' H9' . 0.9500 ?
    C10' C11' . 1.383(3) ?
    C10' H10' . 0.9500 ?
    C11' C12' . 1.397(3) ?
    C11' H11' . 0.9500 ?
    C12' C13' . 1.490(3) ?
    C14' C15' . 1.389(2) ?
    C14' C19' . 1.392(2) ?
    C15' C16' . 1.389(3) ?
    C15' H15' . 0.9500 ?
    C16' C17' . 1.390(3) ?
    C16' H16' . 0.9500 ?
    C17' C18' . 1.392(3) ?
    C17' C20' . 1.508(3) ?
    C18' C19' . 1.386(3) ?
    C18' H18' . 0.9500 ?
    C19' H19' . 0.9500 ?
    C20' H20D . 0.9800 ?
    C20' H20E . 0.9800 ?
    C20' H20F . 0.9800 ?
loop_
    _geom_angle_atom_site_label_1
    _geom_angle_atom_site_label_2
    _geom_angle_atom_site_label_3
    _geom_angle_site_symmetry_1
    _geom_angle_site_symmetry_3
    _geom_angle
    _geom_angle_publ_flag
    C7 N1 C6 . . 127.70(16) ?
    C7 N1 H1N . . 113.2(16) ?
    C6 N1 H1N . . 119.1(16) ?
    C13 N2 C14 . . 123.56(15) ?
    C13 N2 H2N . . 116.0(13) ?
    C14 N2 H2N . . 119.7(13) ?
    C2 C1 C6 . . 120.75(17) ?
    C2 C1 H1 . . 119.6 ?
    C6 C1 H1 . . 119.6 ?
    C1 C2 C3 . . 120.87(18) ?
    C1 C2 H2 . . 119.6 ?
    C3 C2 H2 . . 119.6 ?
    C4 C3 C2 . . 118.63(18) ?
    C4 C3 H3 . . 120.7 ?
    C2 C3 H3 . . 120.7 ?
    C3 C4 C5 . . 121.21(17) ?
    C3 C4 H4 . . 119.4 ?
    C5 C4 H4 . . 119.4 ?
    C4 C5 C6 . . 120.04(17) ?
    C4 C5 H5 . . 120.0 ?
    C6 C5 H5 . . 120.0 ?
    C1 C6 N1 . . 118.24(16) ?
    C1 C6 C5 . . 118.50(17) ?
    N1 C6 C5 . . 123.05(16) ?
    N1 C7 C8 . . 121.94(16) ?
    N1 C7 C12 . . 119.79(16) ?
    C8 C7 C12 . . 118.27(16) ?
    C9 C8 C7 . . 120.99(17) ?
    C9 C8 H8 . . 119.5 ?
    C7 C8 H8 . . 119.5 ?
    C8 C9 C10 . . 121.07(18) ?
    C8 C9 H9 . . 119.5 ?
    C10 C9 H9 . . 119.5 ?
    C11 C10 C9 . . 118.54(18) ?
    C11 C10 H10 . . 120.7 ?
    C9 C10 H10 . . 120.7 ?
    C10 C11 C12 . . 121.60(17) ?
    C10 C11 H11 . . 119.2 ?
    C12 C11 H11 . . 119.2 ?
    C11 C12 C7 . . 119.51(16) ?
    C11 C12 C13 . . 120.31(16) ?
    C7 C12 C13 . . 120.19(16) ?
    O1 C13 N2 . . 122.23(16) ?
    O1 C13 C12 . . 122.61(15) ?
    N2 C13 C12 . . 115.15(15) ?
    C19 C14 C15 . . 119.51(17) ?
    C19 C14 N2 . . 120.05(16) ?
    C15 C14 N2 . . 120.39(17) ?
    C16 C15 C14 . . 120.12(18) ?
    C16 C15 H15 . . 119.9 ?
    C14 C15 H15 . . 119.9 ?
    C17 C16 C15 . . 121.23(17) ?
    C17 C16 H16 . . 119.4 ?
    C15 C16 H16 . . 119.4 ?
    C18 C17 C16 . . 117.53(18) ?
    C18 C17 C20 . . 120.94(19) ?
    C16 C17 C20 . . 121.53(17) ?
    C17 C18 C19 . . 122.09(19) ?
    C17 C18 H18 . . 119.0 ?
    C19 C18 H18 . . 119.0 ?
    C14 C19 C18 . . 119.51(17) ?
    C14 C19 H19 . . 120.2 ?
    C18 C19 H19 . . 120.2 ?
    C17 C20 H20A . . 109.5 ?
    C17 C20 H20B . . 109.5 ?
    H20A C20 H20B . . 109.5 ?
    C17 C20 H20C . . 109.5 ?
    H20A C20 H20C . . 109.5 ?
    H20B C20 H20C . . 109.5 ?
    C7' N1' C6' . . 130.64(16) ?
    C7' N1' H1'N . . 114.4(16) ?
    C6' N1' H1'N . . 113.0(15) ?
    C13' N2' C14' . . 125.34(16) ?
    C13' N2' H2'N . . 116.4(14) ?
    C14' N2' H2'N . . 116.8(14) ?
    C2' C1' C6' . . 120.72(19) ?
    C2' C1' H1' . . 119.6 ?
    C6' C1' H1' . . 119.6 ?
    C3' C2' C1' . . 120.5(2) ?
    C3' C2' H2' . . 119.7 ?
    C1' C2' H2' . . 119.7 ?
    C4' C3' C2' . . 118.95(18) ?
    C4' C3' H3' . . 120.5 ?
    C2' C3' H3' . . 120.5 ?
    C3' C4' C5' . . 121.45(19) ?
    C3' C4' H4' . . 119.3 ?
    C5' C4' H4' . . 119.3 ?
    C4' C5' C6' . . 119.63(18) ?
    C4' C5' H5' . . 120.2 ?
    C6' C5' H5' . . 120.2 ?
    C5' C6' C1' . . 118.60(17) ?
    C5' C6' N1' . . 124.26(16) ?
    C1' C6' N1' . . 117.03(16) ?
    N1' C7' C8' . . 123.72(16) ?
    N1' C7' C12' . . 118.43(16) ?
    C8' C7' C12' . . 117.85(16) ?
    C9' C8' C7' . . 121.12(16) ?
    C9' C8' H8' . . 119.4 ?
    C7' C8' H8' . . 119.4 ?
    C8' C9' C10' . . 121.06(18) ?
    C8' C9' H9' . . 119.5 ?
    C10' C9' H9' . . 119.5 ?
    C11' C10' C9' . . 118.70(18) ?
    C11' C10' H10' . . 120.7 ?
    C9' C10' H10' . . 120.7 ?
    C10' C11' C12' . . 121.66(16) ?
    C10' C11' H11' . . 119.2 ?
    C12' C11' H11' . . 119.2 ?
    C11' C12' C7' . . 119.58(17) ?
    C11' C12' C13' . . 120.30(15) ?
    C7' C12' C13' . . 120.08(16) ?
    O1' C13' N2' . . 122.34(17) ?
    O1' C13' C12' . . 122.24(15) ?
    N2' C13' C12' . . 115.41(15) ?
    C15' C14' C19' . . 119.43(17) ?
    C15' C14' N2' . . 122.37(16) ?
    C19' C14' N2' . . 118.18(15) ?
    C16' C15' C14' . . 119.47(17) ?
    C16' C15' H15' . . 120.3 ?
    C14' C15' H15' . . 120.3 ?
    C15' C16' C17' . . 122.00(17) ?
    C15' C16' H16' . . 119.0 ?
    C17' C16' H16' . . 119.0 ?
    C16' C17' C18' . . 117.62(18) ?
    C16' C17' C20' . . 120.39(17) ?
    C18' C17' C20' . . 121.99(18) ?
    C19' C18' C17' . . 121.27(18) ?
    C19' C18' H18' . . 119.4 ?
    C17' C18' H18' . . 119.4 ?
    C18' C19' C14' . . 120.18(17) ?
    C18' C19' H19' . . 119.9 ?
    C14' C19' H19' . . 119.9 ?
    C17' C20' H20D . . 109.5 ?
    C17' C20' H20E . . 109.5 ?
    H20D C20' H20E . . 109.5 ?
    C17' C20' H20F . . 109.5 ?
    H20D C20' H20F . . 109.5 ?
    H20E C20' H20F . . 109.5 ?
loop_
    _geom_torsion_atom_site_label_1
    _geom_torsion_atom_site_label_2
    _geom_torsion_atom_site_label_3
    _geom_torsion_atom_site_label_4
    _geom_torsion_site_symmetry_1
    _geom_torsion_site_symmetry_2
    _geom_torsion_site_symmetry_3
    _geom_torsion_site_symmetry_4
    _geom_torsion
    _geom_torsion_publ_flag
    C6 C1 C2 C3 . . . . 0.1(3) ?
    C1 C2 C3 C4 . . . . 0.3(3) ?
    C2 C3 C4 C5 . . . . -0.5(3) ?
    C3 C4 C5 C6 . . . . 0.2(3) ?
    C2 C1 C6 N1 . . . . -175.43(18) ?
    C2 C1 C6 C5 . . . . -0.4(3) ?
    C7 N1 C6 C1 . . . . -157.58(17) ?
    C7 N1 C6 C5 . . . . 27.7(3) ?
    C4 C5 C6 C1 . . . . 0.2(3) ?
    C4 C5 C6 N1 . . . . 175.00(18) ?
    C6 N1 C7 C8 . . . . 26.0(3) ?
    C6 N1 C7 C12 . . . . -154.54(17) ?
    N1 C7 C8 C9 . . . . 179.91(16) ?
    C12 C7 C8 C9 . . . . 0.4(3) ?
    C7 C8 C9 C10 . . . . -1.5(3) ?
    C8 C9 C10 C11 . . . . 1.0(3) ?
    C9 C10 C11 C12 . . . . 0.4(3) ?
    C10 C11 C12 C7 . . . . -1.4(3) ?
    C10 C11 C12 C13 . . . . 178.56(16) ?
    N1 C7 C12 C11 . . . . -178.50(15) ?
    C8 C7 C12 C11 . . . . 1.0(2) ?
    N1 C7 C12 C13 . . . . 1.5(2) ?
    C8 C7 C12 C13 . . . . -179.01(15) ?
    C14 N2 C13 O1 . . . . -3.9(3) ?
    C14 N2 C13 C12 . . . . 176.59(16) ?
    C11 C12 C13 O1 . . . . 142.03(18) ?
    C7 C12 C13 O1 . . . . -38.0(2) ?
    C11 C12 C13 N2 . . . . -38.5(2) ?
    C7 C12 C13 N2 . . . . 141.49(17) ?
    C13 N2 C14 C19 . . . . 131.4(2) ?
    C13 N2 C14 C15 . . . . -51.1(3) ?
    C19 C14 C15 C16 . . . . -0.3(3) ?
    N2 C14 C15 C16 . . . . -177.87(17) ?
    C14 C15 C16 C17 . . . . 0.3(3) ?
    C15 C16 C17 C18 . . . . -0.1(3) ?
    C15 C16 C17 C20 . . . . -179.6(2) ?
    C16 C17 C18 C19 . . . . -0.1(4) ?
    C20 C17 C18 C19 . . . . 179.5(2) ?
    C15 C14 C19 C18 . . . . 0.1(3) ?
    N2 C14 C19 C18 . . . . 177.73(19) ?
    C17 C18 C19 C14 . . . . 0.0(4) ?
    C6' C1' C2' C3' . . . . 1.0(3) ?
    C1' C2' C3' C4' . . . . -2.4(3) ?
    C2' C3' C4' C5' . . . . 0.5(3) ?
    C3' C4' C5' C6' . . . . 2.6(3) ?
    C4' C5' C6' C1' . . . . -3.9(3) ?
    C4' C5' C6' N1' . . . . -179.98(17) ?
    C2' C1' C6' C5' . . . . 2.2(3) ?
    C2' C1' C6' N1' . . . . 178.51(18) ?
    C7' N1' C6' C5' . . . . -30.9(3) ?
    C7' N1' C6' C1' . . . . 153.02(18) ?
    C6' N1' C7' C8' . . . . -2.7(3) ?
    C6' N1' C7' C12' . . . . 177.90(16) ?
    N1' C7' C8' C9' . . . . 179.14(16) ?
    C12' C7' C8' C9' . . . . -1.5(3) ?
    C7' C8' C9' C10' . . . . 0.7(3) ?
    C8' C9' C10' C11' . . . . 0.9(3) ?
    C9' C10' C11' C12' . . . . -1.6(3) ?
    C10' C11' C12' C7' . . . . 0.8(3) ?
    C10' C11' C12' C13' . . . . 178.90(15) ?
    N1' C7' C12' C11' . . . . -179.82(15) ?
    C8' C7' C12' C11' . . . . 0.8(2) ?
    N1' C7' C12' C13' . . . . 2.1(2) ?
    C8' C7' C12' C13' . . . . -177.37(15) ?
    C14' N2' C13' O1' . . . . -1.7(3) ?
    C14' N2' C13' C12' . . . . 177.13(15) ?
    C11' C12' C13' O1' . . . . -144.84(17) ?
    C7' C12' C13' O1' . . . . 33.3(2) ?
    C11' C12' C13' N2' . . . . 36.4(2) ?
    C7' C12' C13' N2' . . . . -145.52(16) ?
    C13' N2' C14' C15' . . . . 38.3(3) ?
    C13' N2' C14' C19' . . . . -143.13(18) ?
    C19' C14' C15' C16' . . . . 1.7(3) ?
    N2' C14' C15' C16' . . . . -179.80(16) ?
    C14' C15' C16' C17' . . . . -1.5(3) ?
    C15' C16' C17' C18' . . . . 0.3(3) ?
    C15' C16' C17' C20' . . . . -178.89(18) ?
    C16' C17' C18' C19' . . . . 0.7(3) ?
    C20' C17' C18' C19' . . . . 179.91(19) ?
    C17' C18' C19' C14' . . . . -0.5(3) ?
    C15' C14' C19' C18' . . . . -0.7(3) ?
    N2' C14' C19' C18' . . . . -179.27(17) ?
loop_
    _geom_hbond_atom_site_label_D
    _geom_hbond_atom_site_label_H
    _geom_hbond_atom_site_label_A
    _geom_hbond_site_symmetry_A
    _geom_hbond_distance_DH
    _geom_hbond_distance_HA
    _geom_hbond_distance_DA
    _geom_hbond_angle_DHA
    N1' H1'N O1' . 0.86(2) 1.99(2) 2.704(2) 138(2)
    N1 H1N O1 . 0.94(2) 2.02(2) 2.767(2) 134(2)
    N2' H2'N O1 4_544 0.90(2) 1.96(2) 2.850(2) 167(2)
    N2 H2N O1' . 0.90(2) 2.02(2) 2.921(2) 173(2)
    C9 H9 Cg1 1_554 0.95 2.79 3.496(2) 132
    C15' H15' Cg2 . 0.95 2.95 3.779(2) 148
    C19 H19 Cg5 1_556 0.95 2.79 3.595(2) 143
    C3' H3' Cg6 3_555 0.95 2.97 3.933(2) 175
