# Supplementary material for: 3-Anilino-N-p-tolyl­benzamide
Source: Acta Crystallogr Sect E Struct Rep Online. 2009 Dec 12;66(Pt 1):o116. doi: 10.1107/S1600536809049939 (PMC2980203; doi:10.1107/S1600536809049939)
Supplement: Supplementary file 2 [file e-66-0o116-Isup2.hkl]

# 
# h,k,l, Fc-squared, Fo-squared, sigma(Fo-squared) and status flag 
# 
data_I
_shelx_title ' Y2715 in Pna2(1)' 
_shelx_refln_list_code          4 
_shelx_F_calc_maximum      275.99 
_exptl_crystal_F_000      1280.00 
_reflns_d_resolution_high  0.7701 
 
loop_ 
 _symmetry_equiv_pos_as_xyz 
 'x, y, z' 
 '-x, -y, z+1/2' 
 'x+1/2, -y+1/2, z' 
 '-x+1/2, y+1/2, z+1/2' 
 
_cell_length_a    26.5370 
_cell_length_b    17.7337 
_cell_length_c     6.8457 
_cell_angle_alpha  90.000 
_cell_angle_beta   90.000 
_cell_angle_gamma  90.000 
 
_shelx_F_squared_multiplier     1.000 
 
loop_ 
 _refln_index_h 
 _refln_index_k 
 _refln_index_l 
 _refln_F_squared_calc 
 _refln_F_squared_meas 
 _refln_F_squared_sigma 
 _refln_observed_status 
   4   0   0     1374.63     1270.18     14.77 o 
   6   0   0      488.44      454.23     11.01 o 
   8   0   0       89.59       78.86      4.73 o 
  10   0   0      108.76      111.14      5.75 o 
  12   0   0       24.95       29.87      3.45 o 
  14   0   0     2385.52     2599.12     19.97 o 
  16   0   0     1537.10     1721.01     22.44 o 
  18   0   0      331.00      317.45     11.67 o 
  20   0   0     4781.67     5071.96     63.92 o 
  22   0   0      646.35      655.49     23.56 o 
  24   0   0     1745.15     1831.10     70.69 o 
  26   0   0       43.11       41.78     14.37 o 
  28   0   0        8.76       11.78     10.61 o 
  30   0   0      116.96       96.17     19.05 o 
  32   0   0      291.77      276.23     60.74 o 
  34   0   0       88.51       69.94     19.72 o 
   4   1   0      617.94      532.34      7.47 o 
   5   1   0       41.52       41.32      2.08 o 
   6   1   0      588.58      548.82      8.38 o 
   7   1   0      292.41      255.19      3.97 o 
   8   1   0     3592.33     3393.28     16.96 o 
   9   1   0       93.41       75.77      3.46 o 
  10   1   0       37.32       53.61      3.51 o 
  11   1   0      122.61      105.89      4.73 o 
  12   1   0     3678.01     3910.39     35.21 o 
  13   1   0      194.98      188.47      9.76 o 
  14   1   0     2592.68     2731.55     17.61 o 
  15   1   0     1123.33     1256.41     13.94 o 
  16   1   0        1.53        5.85      1.79 o 
  17   1   0      166.03      167.02     11.23 o 
  18   1   0      138.63      123.89      8.02 o 
  19   1   0      157.32      150.95      6.78 o 
  20   1   0        0.07        2.84      1.52 o 
  21   1   0      591.76      603.74     12.24 o 
  22   1   0      675.42      695.00     23.64 o 
  23   1   0      223.75      217.23     14.40 o 
  24   1   0      242.22      250.02     28.62 o 
  25   1   0      319.27      358.71     34.84 o 
  26   1   0       61.82       63.41     13.49 o 
  27   1   0       22.32       37.74     12.91 o 
  28   1   0      166.73      143.07     20.25 o 
  29   1   0       68.63       76.84     13.47 o 
  30   1   0       25.59       28.00      6.66 o 
  31   1   0      118.69      119.06     21.90 o 
  32   1   0        0.99       11.22      6.16 o 
  33   1   0        0.28       10.99      5.53 o 
  34   1   0        0.45        5.76      4.49 o 
   3   2   0     1094.05      998.93      9.45 o 
   4   2   0      264.99      241.31      3.01 o 
   5   2   0     1547.12     1434.60     13.72 o 
   6   2   0     2756.46     2785.67     20.33 o 
   7   2   0     1156.92     1006.73      9.52 o 
   8   2   0     4039.51     3970.06     14.97 o 
   9   2   0      904.60      854.41      8.92 o 
  10   2   0     6073.54     6231.97     34.96 o 
  11   2   0      690.15      722.55     13.29 o 
  12   2   0     7583.67     7910.85     57.19 o 
  13   2   0      486.93      490.26     12.63 o 
  14   2   0        2.77        8.28      3.68 o 
  15   2   0     2246.02     2353.01     17.23 o 
  16   2   0      751.61      825.27     14.22 o 
  17   2   0       91.37      100.76      8.36 o 
  18   2   0     1046.79     1049.07     15.75 o 
  19   2   0      493.46      484.24     18.18 o 
  20   2   0      527.81      536.69      9.92 o 
  21   2   0      275.19      297.84     17.10 o 
  22   2   0       13.91       22.41      4.09 o 
  23   2   0       12.89        8.23      3.28 o 
  24   2   0      269.47      262.84     17.70 o 
  25   2   0      806.67      832.66     15.16 o 
  26   2   0       62.48       53.66      8.24 o 
  27   2   0       12.89       19.73      7.02 o 
  28   2   0       48.15       60.79     12.28 o 
  29   2   0        3.69        7.25      6.02 o 
  30   2   0        4.56        8.94      5.87 o 
  31   2   0      116.44      125.92     23.59 o 
  32   2   0       34.51       46.09     11.54 o 
  33   2   0       11.27       17.59      7.10 o 
  34   2   0        3.52       11.53      6.41 o 
   1   3   0       83.73       76.91      3.38 o 
   2   3   0     5179.06     5021.33     20.41 o 
   3   3   0      136.78      127.13      2.61 o 
   4   3   0     1339.43     1315.56      9.93 o 
   5   3   0       11.67       14.68      1.66 o 
   6   3   0      294.04      323.50      5.70 o 
   7   3   0     1470.23     1390.28      9.51 o 
   8   3   0      777.15      745.95      7.94 o 
   9   3   0     1135.95     1133.81     11.00 o 
  10   3   0      778.61      770.89      8.85 o 
  11   3   0       90.97       93.32      5.43 o 
  12   3   0        1.89        4.87      1.36 o 
  13   3   0      160.40      189.66      7.14 o 
  14   3   0       84.23       99.33      5.97 o 
  15   3   0        1.71        5.26      1.59 o 
  16   3   0       27.14       16.91      2.06 o 
  17   3   0      179.06      191.33      5.78 o 
  18   3   0       59.32       50.79      5.81 o 
  19   3   0     2866.67     3017.56     39.79 o 
  20   3   0      173.98      189.11     12.61 o 
  21   3   0       96.89       85.58     11.47 o 
  22   3   0       92.99       90.50      9.70 o 
  23   3   0       27.61       22.19      4.45 o 
  24   3   0      126.15      117.36     14.24 o 
  25   3   0      105.87      106.66     10.79 o 
  26   3   0        2.09        5.26      2.33 o 
  27   3   0      777.19      824.62     39.10 o 
  28   3   0       38.73       34.81      7.28 o 
  29   3   0      386.26      332.46     46.31 o 
  30   3   0       21.83       20.55      5.76 o 
  31   3   0       20.07       13.30     10.99 o 
  32   3   0       40.60       43.64      8.31 o 
  33   3   0      223.15      275.22     28.70 o 
  34   3   0        0.78        5.92      8.31 o 
   1   4   0    76170.29    81461.64    699.54 o 
   2   4   0     7203.47     6979.65     30.23 o 
   3   4   0      459.91      456.62      5.84 o 
   4   4   0      196.33      182.54      3.97 o 
   5   4   0      464.93      490.82      7.59 o 
   6   4   0     1695.24     1648.84     18.73 o 
   7   4   0      468.00      432.29      5.11 o 
   8   4   0      168.01      162.69      4.74 o 
   9   4   0     1280.20     1154.62      9.81 o 
  10   4   0      244.10      247.80      7.86 o 
  11   4   0      803.92      745.10     11.42 o 
  12   4   0      573.14      576.39      8.80 o 
  13   4   0     1227.18     1239.63     10.65 o 
  14   4   0     1240.72     1348.90     10.85 o 
  15   4   0      627.43      607.72      7.25 o 
  16   4   0        0.95        2.92      1.95 o 
  17   4   0       56.72       42.82      5.10 o 
  18   4   0       87.12       80.82      8.73 o 
  19   4   0      612.92      554.19     19.44 o 
  20   4   0      345.00      320.14     18.53 o 
  21   4   0      359.85      373.83     22.79 o 
  22   4   0      217.99      209.59     17.13 o 
  23   4   0       98.65      113.16     14.70 o 
  24   4   0        8.98       17.25      4.35 o 
  25   4   0       10.35        9.33      3.77 o 
  26   4   0       42.63       53.71      8.84 o 
  27   4   0       23.15       25.01      5.49 o 
  28   4   0      175.58      209.41     24.67 o 
  29   4   0      218.62      222.72     30.86 o 
  30   4   0        7.38       17.25     11.49 o 
  31   4   0        7.01       15.91      7.27 o 
  32   4   0       72.63       81.84     14.76 o 
  33   4   0        2.90        9.82      3.78 o 
   1   5   0       13.58       13.73      1.40 o 
   2   5   0     1972.57     1787.44     12.16 o 
   3   5   0     3711.68     3467.13     17.72 o 
   4   5   0     3627.19     3540.48     13.41 o 
   5   5   0       24.36       17.09      1.63 o 
   6   5   0     1337.75     1309.11     13.28 o 
   7   5   0      217.60      244.83      4.36 o 
   8   5   0     1374.65     1344.56     18.53 o 
   9   5   0       16.35       14.10      2.01 o 
  10   5   0       15.51       15.42      2.21 o 
  11   5   0     4395.31     4710.74     29.93 o 
  12   5   0       46.90       85.06      7.41 o 
  13   5   0     1388.31     1490.29     13.16 o 
  14   5   0      435.16      466.02      7.89 o 
  15   5   0        0.09        5.47      1.44 o 
  16   5   0      482.06      487.97      9.68 o 
  17   5   0        1.16        6.70      3.76 o 
  18   5   0      462.68      503.21     14.25 o 
  19   5   0      937.47     1044.99     16.92 o 
  20   5   0       52.45       54.74      7.03 o 
  21   5   0      201.44      203.41     18.86 o 
  22   5   0      158.61      143.44     15.60 o 
  23   5   0      283.75      279.41     12.02 o 
  24   5   0       45.39       51.31      9.36 o 
  25   5   0      267.67      270.69     13.24 o 
  26   5   0       13.96       12.19      5.30 o 
  27   5   0      104.78       87.72     10.80 o 
  28   5   0      106.36      118.11     14.84 o 
  29   5   0       82.57       83.04     16.05 o 
  30   5   0       84.97       92.32     14.28 o 
  31   5   0      150.55      144.74     22.85 o 
  32   5   0        3.43       12.90      4.98 o 
  33   5   0       37.51       54.06     10.24 o 
   0   6   0       13.04        9.78      2.53 o 
   1   6   0      488.61      438.10      5.77 o 
   2   6   0      544.81      476.95      5.87 o 
   3   6   0     2655.21     2507.69     16.52 o 
   4   6   0      303.43      311.05      5.58 o 
   5   6   0       34.12       35.97      2.99 o 
   6   6   0     1555.03     1641.57     18.04 o 
   7   6   0     5230.01     5451.05     43.38 o 
   8   6   0     9951.35    10739.26     76.34 o 
   9   6   0      116.35      103.59      8.29 o 
  10   6   0      130.64      104.69      9.35 o 
  11   6   0      799.77      836.43     13.42 o 
  12   6   0     1125.45     1174.93     19.10 o 
  13   6   0      120.19      134.34      7.82 o 
  14   6   0      307.42      302.39     13.02 o 
  15   6   0       53.25       54.96      7.24 o 
  16   6   0      432.35      439.75     11.76 o 
  17   6   0       21.55       20.00      2.92 o 
  18   6   0       68.69       85.25      8.03 o 
  19   6   0      316.90      278.52     15.25 o 
  20   6   0       21.06       25.65      5.00 o 
  21   6   0      256.11      264.75     18.21 o 
  22   6   0      367.76      366.02     12.05 o 
  23   6   0      411.13      418.12     26.70 o 
  24   6   0        5.08        4.47      4.01 o 
  25   6   0      795.68      756.62     16.27 o 
  26   6   0      306.94      327.97     15.09 o 
  27   6   0      163.84      175.75     27.42 o 
  28   6   0      243.37      259.20     31.69 o 
  29   6   0      154.40      147.79     20.44 o 
  30   6   0      489.79      552.98     35.68 o 
  31   6   0      111.67      148.19     19.46 o 
  32   6   0      352.16      347.56     33.41 o 
  33   6   0       50.45       72.29     14.08 o 
   1   7   0      933.04      856.68     16.72 o 
   2   7   0      849.21      819.82      7.14 o 
   3   7   0      196.64      176.61      4.54 o 
   4   7   0      341.47      340.94      4.90 o 
   5   7   0     1355.73     1376.23     13.85 o 
   6   7   0     4666.64     4672.26     35.16 o 
   7   7   0      638.53      638.79     11.45 o 
   8   7   0      580.09      553.72      9.32 o 
   9   7   0     3733.48     3950.57     41.96 o 
  10   7   0     1054.48     1191.19     17.28 o 
  11   7   0      281.86      285.52      7.43 o 
  12   7   0       24.78       34.93      5.23 o 
  13   7   0      960.84      942.65     13.60 o 
  14   7   0        7.01        6.78      2.84 o 
  15   7   0      182.96      172.27     11.78 o 
  16   7   0        0.42        6.96      3.17 o 
  17   7   0        0.81        6.82      2.62 o 
  18   7   0        2.71        4.48      3.43 o 
  19   7   0      923.60      975.54     23.51 o 
  20   7   0      853.08      874.51     14.75 o 
  21   7   0       49.97       59.52      7.18 o 
  22   7   0     1526.60     1582.01     20.18 o 
  23   7   0      284.66      277.34     10.60 o 
  24   7   0      243.00      242.92     15.92 o 
  25   7   0     1272.77     1264.38     15.91 o 
  26   7   0     1192.33     1250.61     23.03 o 
  27   7   0       12.05       12.35      4.83 o 
  28   7   0      131.06      123.18     22.01 o 
  29   7   0      418.20      487.11     19.10 o 
  30   7   0        2.19       10.39      5.81 o 
  31   7   0       20.14       16.93     15.29 o 
  32   7   0       55.74       26.15      7.02 o 
   0   8   0      159.79      226.74     14.58 o 
   1   8   0     4060.81     4058.28     33.70 o 
   2   8   0      316.75      282.42      5.65 o 
   3   8   0     1267.63     1292.83     13.62 o 
   4   8   0     1136.28     1230.15     10.73 o 
   5   8   0     1512.73     1497.39     10.41 o 
   6   8   0       26.49       28.80      2.62 o 
   7   8   0      186.25      169.02      6.10 o 
   8   8   0     1498.94     1487.26     19.07 o 
   9   8   0        0.30        2.93      2.13 o 
  10   8   0        4.88        7.07      3.10 o 
  11   8   0      178.84      177.86     10.38 o 
  12   8   0      290.09      321.38      9.15 o 
  13   8   0        0.11        6.88      3.25 o 
  14   8   0      302.00      345.23      9.23 o 
  15   8   0       90.65       94.20     10.21 o 
  16   8   0       37.40       28.33      4.07 o 
  17   8   0      145.02      138.26     13.97 o 
  18   8   0       54.00       65.22      6.27 o 
  19   8   0     2282.15     2245.95     27.93 o 
  20   8   0      873.68      897.79     17.01 o 
  21   8   0        4.59        5.24      3.68 o 
  22   8   0       29.10       31.56      4.73 o 
  23   8   0      343.87      312.36     23.17 o 
  24   8   0       75.72      103.69     11.48 o 
  25   8   0       83.78       84.99     10.37 o 
  26   8   0       74.38       79.51     14.53 o 
  27   8   0        2.02        9.04      4.97 o 
  28   8   0      228.84      192.01     30.74 o 
  29   8   0        1.64        3.04      6.35 o 
  30   8   0      355.53      329.09     49.53 o 
  31   8   0       72.51       73.71     14.36 o 
  32   8   0       22.50       23.56      7.98 o 
   1   9   0       17.12       21.00      1.97 o 
   2   9   0      288.81      247.70      9.57 o 
   3   9   0     1944.70     2138.00     14.24 o 
   4   9   0     2042.97     2279.91     18.58 o 
   5   9   0       69.27       69.84      6.15 o 
   6   9   0        8.25       10.39      2.69 o 
   7   9   0        7.08        6.54      1.91 o 
   8   9   0       47.00       55.78      6.83 o 
   9   9   0       41.13       47.33      5.71 o 
  10   9   0      120.36      104.96     11.56 o 
  11   9   0      445.38      450.11     12.96 o 
  12   9   0     1161.66     1291.03     20.79 o 
  13   9   0      915.04      951.16     17.33 o 
  14   9   0       40.55       36.08      5.19 o 
  15   9   0      108.88       98.53     11.23 o 
  16   9   0       10.40        6.66      2.85 o 
  17   9   0      131.65      157.30     13.43 o 
  18   9   0        6.72        9.03      4.10 o 
  19   9   0      374.26      377.64     13.77 o 
  20   9   0      640.39      623.52     18.69 o 
  21   9   0      455.31      514.23     22.62 o 
  22   9   0        2.96        8.27      3.83 o 
  23   9   0        0.42        7.85      2.62 o 
  24   9   0        0.32        7.08      3.77 o 
  25   9   0      101.73       92.80     12.59 o 
  26   9   0       58.02       62.61     10.03 o 
  27   9   0      837.80      996.21     27.24 o 
  28   9   0       30.73       27.63      7.49 o 
  29   9   0        2.55        5.35      5.37 o 
  30   9   0       29.14       28.57      7.89 o 
  31   9   0       52.22       43.20     17.21 o 
   0  10   0      945.25      920.09     13.70 o 
   1  10   0       78.07       67.81      4.47 o 
   2  10   0      340.04      332.57      8.11 o 
   3  10   0        3.64        3.16      2.11 o 
   4  10   0      243.59      273.33      6.77 o 
   5  10   0      383.26      397.28     10.00 o 
   6  10   0       16.12       20.78      2.95 o 
   7  10   0       12.36       36.53      3.95 o 
   8  10   0      141.42      146.92     13.44 o 
   9  10   0      259.39      273.24     14.10 o 
  10  10   0        9.90       10.44      3.41 o 
  11  10   0     1086.10     1125.78     22.21 o 
  12  10   0      149.19      166.58     14.23 o 
  13  10   0       25.06       30.82      4.50 o 
  14  10   0       17.04       29.97      5.78 o 
  15  10   0       56.07       62.49      7.01 o 
  16  10   0      119.00      111.32     12.59 o 
  17  10   0        1.04        8.14      4.30 o 
  18  10   0       79.08       81.27      7.37 o 
  19  10   0       24.50       22.15      5.32 o 
  20  10   0      346.85      333.74     21.68 o 
  21  10   0       20.84       22.84      5.31 o 
  22  10   0       37.09       46.07      7.01 o 
  23  10   0       48.45       49.46      7.68 o 
  24  10   0      279.23      287.90     20.27 o 
  25  10   0      396.13      403.64     27.36 o 
  26  10   0       63.15       86.56     10.36 o 
  27  10   0      146.94      139.97     20.77 o 
  28  10   0       10.99        9.99      4.69 o 
  29  10   0      160.61      171.70     31.20 o 
  30  10   0       25.52       29.42      9.02 o 
  31  10   0       10.42        7.34      4.31 o 
   1  11   0      272.50      260.73      9.77 o 
   2  11   0      239.53      234.37     10.18 o 
   3  11   0       17.69       16.37      2.43 o 
   4  11   0      426.79      410.55     17.26 o 
   5  11   0       86.00      103.24     10.08 o 
   6  11   0        0.86        8.10      2.70 o 
   7  11   0      555.86      556.69     12.04 o 
   8  11   0       34.99       48.73      5.31 o 
   9  11   0     1156.17     1224.33     17.53 o 
  10  11   0      396.15      386.43     10.68 o 
  11  11   0       45.54       66.06      5.85 o 
  12  11   0       23.76       37.44      4.36 o 
  13  11   0       88.47       83.63      9.51 o 
  14  11   0       37.46       41.25      4.81 o 
  15  11   0       27.04       27.32      4.50 o 
  16  11   0       38.06       39.52      4.54 o 
  17  11   0      133.12      147.04     13.91 o 
  18  11   0      161.73      180.12     14.63 o 
  19  11   0      431.35      422.98     11.74 o 
  20  11   0      344.08      352.36     10.57 o 
  21  11   0       70.94       79.56      7.86 o 
  22  11   0       81.18       62.81      8.06 o 
  23  11   0      131.90      153.26     17.93 o 
  24  11   0     1736.68     1895.38     43.11 o 
  25  11   0      544.15      545.04     12.59 o 
  26  11   0      128.07      112.52     14.70 o 
  27  11   0        9.22        6.20      3.61 o 
  28  11   0        3.07        6.55      6.43 o 
  29  11   0        6.02       10.29      3.82 o 
  30  11   0      128.56       94.55     19.02 o 
   0  12   0      179.28      159.97     17.18 o 
   1  12   0      690.58      668.60     13.71 o 
   2  12   0     1700.84     1684.69     25.72 o 
   3  12   0      368.00      381.15      8.91 o 
   4  12   0       31.41       50.54      5.44 o 
   5  12   0        0.23        8.55      2.94 o 
   6  12   0       56.13       63.18      7.26 o 
   7  12   0       18.22       28.02      3.48 o 
   8  12   0       16.34       17.74      3.65 o 
   9  12   0       14.25       22.00      3.95 o 
  10  12   0       22.30       16.16      2.94 o 
  11  12   0       21.71       17.36      3.52 o 
  12  12   0        8.10       17.64      3.18 o 
  13  12   0       48.15       65.58      7.94 o 
  14  12   0       89.38       89.32      8.83 o 
  15  12   0       98.81      119.15     12.63 o 
  16  12   0      275.41      295.89     17.19 o 
  17  12   0      507.03      491.39     14.92 o 
  18  12   0      209.62      217.74     17.36 o 
  19  12   0       52.76       57.72      7.04 o 
  20  12   0      911.91      906.98     15.32 o 
  21  12   0       33.73       38.89      5.89 o 
  22  12   0      220.18      190.82     18.93 o 
  23  12   0      374.63      417.69     25.57 o 
  24  12   0       98.34       84.12      9.75 o 
  25  12   0       27.26       32.25      5.59 o 
  26  12   0        2.68        1.82      3.23 o 
  27  12   0        0.00        6.02      4.40 o 
  28  12   0       64.79       43.60     12.68 o 
  29  12   0       18.10       22.06      6.47 o 
   1  13   0       45.37       65.37      6.42 o 
   2  13   0     1233.93     1198.79     15.23 o 
   3  13   0      240.96      292.29     14.47 o 
   4  13   0     1000.65      979.36     12.10 o 
   5  13   0      460.35      448.36     10.38 o 
   6  13   0      252.59      258.59     10.16 o 
   7  13   0       74.79       80.44      8.20 o 
   8  13   0       20.65       29.19      3.76 o 
   9  13   0        3.92        6.45      2.85 o 
  10  13   0        0.22        7.07      2.92 o 
  11  13   0      746.80      763.83     18.13 o 
  12  13   0       54.97       48.90      6.16 o 
  13  13   0       73.62       68.52      7.32 o 
  14  13   0      772.55      739.02     15.78 o 
  15  13   0      269.02      242.07     11.19 o 
  16  13   0      195.85      193.41     13.62 o 
  17  13   0      136.14      136.65     12.92 o 
  18  13   0        9.37        6.69      2.69 o 
  19  13   0        9.20        8.52      2.90 o 
  20  13   0      328.91      321.15     12.12 o 
  21  13   0       54.96       49.41      5.33 o 
  22  13   0       35.32       34.94      4.81 o 
  23  13   0       87.05       84.96     10.89 o 
  24  13   0      464.40      467.86     12.15 o 
  25  13   0      144.95      107.60     15.68 o 
  26  13   0       34.68       27.44      5.62 o 
  27  13   0      328.50      344.42     38.35 o 
  28  13   0        0.52        4.42      6.73 o 
   0  14   0     2182.99     2174.54     32.91 o 
   1  14   0      224.18      223.54     10.28 o 
   2  14   0       93.45       94.77      8.19 o 
   3  14   0        0.76        1.59      2.48 o 
   4  14   0      233.69      246.83     15.97 o 
   5  14   0      892.77      868.60     12.38 o 
   6  14   0      128.22      131.54     10.98 o 
   7  14   0      475.37      478.49     12.23 o 
   8  14   0      127.04      147.13     14.02 o 
   9  14   0       77.29       73.65      8.64 o 
  10  14   0      192.94      180.54     14.57 o 
  11  14   0      111.39       94.15      8.24 o 
  12  14   0      312.45      312.49     16.25 o 
  13  14   0        2.96       11.65      3.74 o 
  14  14   0      330.77      315.40     17.02 o 
  15  14   0       59.71       64.05      7.04 o 
  16  14   0       62.04       54.54      5.05 o 
  17  14   0      152.79      162.44     13.07 o 
  18  14   0       76.05       76.29     11.03 o 
  19  14   0       31.90       30.85      4.97 o 
  20  14   0      213.08      210.95     15.17 o 
  21  14   0        1.57        4.48      3.47 o 
  22  14   0      278.63      276.97     20.87 o 
  23  14   0      209.34      238.15     23.46 o 
  24  14   0        7.46       12.09      3.22 o 
  25  14   0      184.63      155.24     20.31 o 
  26  14   0        0.42        3.73      3.95 o 
  27  14   0      159.54      197.39     24.55 o 
   1  15   0      346.64      361.59     19.03 o 
   2  15   0      194.06      201.52     17.15 o 
   3  15   0      187.31      207.95     16.99 o 
   4  15   0     3059.20     3176.62     28.03 o 
   5  15   0     1690.25     1720.66     25.84 o 
   6  15   0      433.38      446.30     11.77 o 
   7  15   0       93.75       92.73      9.66 o 
   8  15   0       11.96       17.30      4.15 o 
   9  15   0      123.70      125.14     13.52 o 
  10  15   0       86.49       62.68      6.51 o 
  11  15   0        0.88        5.51      3.54 o 
  12  15   0      217.29      226.53     15.18 o 
  13  15   0       55.31       55.29      5.96 o 
  14  15   0      182.91      168.57     11.93 o 
  15  15   0      255.61      264.90     19.41 o 
  16  15   0      250.20      255.90     18.53 o 
  17  15   0      167.89      164.19     17.84 o 
  18  15   0        0.41        5.22      2.95 o 
  19  15   0      127.76      139.95     11.78 o 
  20  15   0      968.11     1036.49     22.12 o 
  21  15   0       13.40       11.92      4.14 o 
  22  15   0      208.32      214.29     21.06 o 
  23  15   0        1.05        9.32      2.68 o 
  24  15   0       30.95       28.76      4.86 o 
  25  15   0       12.00       10.84      3.49 o 
  26  15   0      124.36      105.51     20.04 o 
   0  16   0       28.73       44.33      8.36 o 
   1  16   0       15.74       17.53      4.92 o 
   2  16   0        2.00        3.92      3.26 o 
   3  16   0       33.80       32.29      4.70 o 
   4  16   0      976.30      969.22     16.57 o 
   5  16   0      447.47      451.25     12.35 o 
   6  16   0      678.99      709.12     13.92 o 
   7  16   0       14.02       15.89      4.16 o 
   8  16   0        0.20        1.39      2.59 o 
   9  16   0        4.55        8.08      2.83 o 
  10  16   0        4.21        9.09      3.30 o 
  11  16   0       91.67      104.89     10.68 o 
  12  16   0       31.77       28.74      4.06 o 
  13  16   0      300.14      275.83     16.55 o 
  14  16   0      495.39      494.22     11.89 o 
  15  16   0        0.77        6.68      3.20 o 
  16  16   0        4.25        9.83      3.18 o 
  17  16   0       69.89       77.74     10.68 o 
  18  16   0      278.01      291.26     18.63 o 
  19  16   0      343.16      291.70     24.01 o 
  20  16   0        9.75       20.28      4.64 o 
  21  16   0      578.86      543.22     19.13 o 
  22  16   0      419.34      417.06     18.88 o 
  23  16   0        2.64        7.02      3.48 o 
  24  16   0      268.07      241.70     22.89 o 
   1  17   0     1102.59     1113.34     16.64 o 
   2  17   0      113.86      116.98     11.86 o 
   3  17   0      817.29      884.85     13.87 o 
   4  17   0       54.79       60.24      5.22 o 
   5  17   0       26.14       27.12      3.21 o 
   6  17   0      627.89      671.76     14.27 o 
   7  17   0      134.52      147.80     13.67 o 
   8  17   0     1182.42     1235.21     13.97 o 
   9  17   0       69.92       82.31     11.58 o 
  10  17   0       85.94       92.86     10.45 o 
  11  17   0      342.32      307.66     11.71 o 
  12  17   0        3.89       10.69      3.15 o 
  13  17   0       74.36       63.01      6.95 o 
  14  17   0       39.36       26.05      4.25 o 
  15  17   0      186.75      185.01     21.09 o 
  16  17   0      177.68      163.20     16.42 o 
  17  17   0       44.95       37.42      5.36 o 
  18  17   0       97.39       85.79      9.53 o 
  19  17   0       49.40       41.54      5.07 o 
  20  17   0       25.27       25.79      5.37 o 
  21  17   0      115.30       88.36     12.23 o 
  22  17   0       97.70       77.47     11.33 o 
  23  17   0       14.63       10.48      4.03 o 
   0  18   0        5.88       14.73      4.74 o 
   1  18   0       41.89       43.88      4.92 o 
   2  18   0      105.65      109.74     12.68 o 
   3  18   0       41.41       48.44      5.54 o 
   4  18   0       69.01       67.21      8.19 o 
   5  18   0     1367.50     1472.69     27.01 o 
   6  18   0        4.29        9.74      4.31 o 
   7  18   0       31.06       38.72      5.74 o 
   8  18   0        3.13        5.31      3.61 o 
   9  18   0        3.29        7.49      3.28 o 
  10  18   0       60.00       56.77      6.87 o 
  11  18   0      151.39      160.57     12.26 o 
  12  18   0      220.81      217.68     22.30 o 
  13  18   0      818.28      818.22     12.35 o 
  14  18   0      274.04      259.03     18.75 o 
  15  18   0       47.37       43.03      6.32 o 
  16  18   0      147.59      130.65     17.56 o 
  17  18   0      114.32       70.79      9.45 o 
  18  18   0       10.95        6.38      2.35 o 
  19  18   0       16.01       14.89      3.64 o 
  20  18   0       12.73       13.18      3.70 o 
  21  18   0        7.39       16.46      3.71 o 
   1  19   0       28.30       28.01      5.18 o 
   2  19   0      122.24      122.91     11.42 o 
   3  19   0      263.42      267.77     18.70 o 
   4  19   0        0.39       11.70      3.78 o 
   5  19   0     2245.90     2369.65     40.12 o 
   6  19   0      117.83      111.34     10.48 o 
   7  19   0       31.54       26.59      5.97 o 
   8  19   0       14.07       16.22      3.90 o 
   9  19   0      151.31      136.35     17.05 o 
  10  19   0      121.51      144.29     16.08 o 
  11  19   0      157.71      151.48     13.32 o 
  12  19   0      143.15      148.55     17.19 o 
  13  19   0        5.15       16.28      4.17 o 
  14  19   0        0.87        5.77      3.05 o 
  15  19   0      234.30      194.05     16.16 o 
  16  19   0       95.98       77.35     10.62 o 
  17  19   0       16.45       18.23      4.09 o 
  18  19   0        5.02        6.94      2.61 o 
  19  19   0        4.75        8.24      2.77 o 
   0  20   0        9.11        9.78      8.15 o 
   1  20   0      282.54      287.79     19.60 o 
   2  20   0       69.43       70.06     13.30 o 
   3  20   0      368.73      355.09     22.75 o 
   4  20   0        0.05        5.77      3.18 o 
   5  20   0      818.36      825.97     31.62 o 
   6  20   0      278.96      308.24     25.73 o 
   7  20   0        0.20        6.35      2.81 o 
   8  20   0      280.81      281.43     11.88 o 
   9  20   0       11.66       12.17      3.82 o 
  10  20   0        0.09        6.59      2.82 o 
  11  20   0       30.67       28.44      5.57 o 
  12  20   0        0.91        8.04      2.91 o 
  13  20   0        2.42        6.78      2.50 o 
  14  20   0        0.79        4.08      3.18 o 
  15  20   0       90.88       80.63     10.11 o 
  16  20   0       88.44       88.01     14.98 o 
  17  20   0      684.94      771.30     30.72 o 
   1  21   0        1.74        5.75      3.13 o 
   2  21   0       56.87       61.89      8.66 o 
   3  21   0        8.24        8.69      4.33 o 
   4  21   0      658.71      656.14     19.10 o 
   5  21   0        2.39       12.06      5.29 o 
   6  21   0       32.58       32.42      6.13 o 
   7  21   0       28.84       23.54      5.02 o 
   8  21   0      154.02      135.01     19.66 o 
   9  21   0      307.15      265.96     12.77 o 
  10  21   0      103.16       88.39     14.27 o 
  11  21   0       47.85       60.87     10.74 o 
  12  21   0        4.12       10.10      4.01 o 
  13  21   0      123.88      123.74     17.56 o 
  14  21   0      180.10      141.53     20.20 o 
   0  22   0       88.81       88.40     20.14 o 
   1  22   0       25.16       23.32      7.08 o 
   2  22   0       66.81       68.32     12.10 o 
   3  22   0       80.98       91.21     19.66 o 
   4  22   0       13.73       13.66      4.70 o 
   5  22   0      108.94      111.29     20.58 o 
   6  22   0        3.38        8.83      3.68 o 
   7  22   0        1.57        6.71      3.64 o 
   8  22   0        6.69        5.48      3.61 o 
   9  22   0        6.62        5.07      3.13 o 
  10  22   0       52.77       43.54      9.52 o 
   1  23   0      181.42      185.41     25.96 o 
   2   0   1    11050.09    11217.49     44.87 o 
   4   0   1     3906.44     3730.72     16.96 o 
   6   0   1     4024.56     3787.61     27.57 o 
   8   0   1      886.91      865.96      9.02 o 
  10   0   1     1611.50     1671.28     13.81 o 
  12   0   1     6586.84     7129.92     38.90 o 
  14   0   1     1039.97     1075.40     14.40 o 
  16   0   1      114.90      113.70      7.60 o 
  18   0   1      626.09      619.41     15.23 o 
  20   0   1     1808.39     1865.50     18.08 o 
  22   0   1      927.55      901.57     20.25 o 
  24   0   1      259.93      239.50     26.55 o 
  26   0   1      254.07      260.38     24.78 o 
  28   0   1      205.37      187.92     24.41 o 
  30   0   1        0.72       12.06      5.11 o 
  32   0   1      171.13      147.86     33.71 o 
  34   0   1       70.45       56.06     14.01 o 
   0   1   1     6266.10     6185.60     25.45 o 
   1   1   1     4799.17     4611.37     11.53 o 
   2   1   1       90.19       74.71      1.42 o 
   3   1   1    11592.39    11269.71     30.39 o 
   4   1   1    28441.24    29288.66    130.82 o 
   5   1   1     5911.48     5645.23     21.34 o 
   6   1   1     6502.32     6266.32     21.61 o 
   7   1   1     4493.15     4371.24     10.90 o 
   8   1   1     5439.39     5392.27     16.63 o 
   9   1   1      118.94      117.50      2.09 o 
  10   1   1       71.78       76.67      2.52 o 
  11   1   1     1097.43     1096.55      5.58 o 
  12   1   1     2733.33     2822.44     12.49 o 
  13   1   1     1036.38     1071.47     10.44 o 
  14   1   1      488.91      556.82      6.18 o 
  15   1   1      877.93      891.40      7.71 o 
  16   1   1      517.45      485.47      6.30 o 
  17   1   1      257.94      242.48      5.22 o 
  18   1   1       53.61       52.80      3.34 o 
  19   1   1      619.98      615.06     12.18 o 
  20   1   1     1124.67     1153.86     10.90 o 
  21   1   1      105.96       85.59      5.82 o 
  22   1   1       46.60       39.39      3.39 o 
  23   1   1        0.58        6.23      2.39 o 
  24   1   1      370.86      411.49     17.21 o 
  25   1   1      133.80      127.10      8.71 o 
  26   1   1      423.89      425.31     11.24 o 
  27   1   1       57.40       69.02      8.15 o 
  28   1   1       99.48      108.74     14.69 o 
  29   1   1       51.15       56.46      6.42 o 
  30   1   1       80.01       91.16     10.92 o 
  31   1   1       66.98       74.60      8.73 o 
  32   1   1       70.77       83.31      9.66 o 
  33   1   1       79.73       87.98      9.83 o 
  34   1   1      106.20      123.89     18.60 o 
   1   2   1     1842.79     1695.94     10.47 o 
   2   2   1     8309.17     8128.08     16.14 o 
   3   2   1    12974.69    12955.79     39.85 o 
   4   2   1    11562.21    11787.86     23.36 o 
   5   2   1    22328.17    23083.09     61.74 o 
   6   2   1     1636.57     1453.77     17.79 o 
   7   2   1     3198.79     3087.88     17.54 o 
   8   2   1      884.64      808.75      8.07 o 
   9   2   1      260.03      239.02      4.09 o 
  10   2   1     1174.67     1137.57      5.97 o 
  11   2   1      316.00      312.88      3.65 o 
  12   2   1      548.38      582.08      7.82 o 
  13   2   1     2365.62     2691.66     16.59 o 
  14   2   1       49.27       62.89      2.67 o 
  15   2   1     1269.34     1260.41      8.08 o 
  16   2   1      167.98      164.83      6.40 o 
  17   2   1      212.65      215.63      4.56 o 
  18   2   1      318.01      308.72      4.69 o 
  19   2   1      694.31      701.30      6.11 o 
  20   2   1      160.59      159.18      6.61 o 
  21   2   1      241.71      222.60      5.55 o 
  22   2   1      511.44      536.81      8.78 o 
  23   2   1      145.33      147.28      9.46 o 
  24   2   1      168.70      149.16     11.97 o 
  25   2   1      323.60      303.81     11.20 o 
  26   2   1      585.87      602.10     14.53 o 
  27   2   1      397.21      393.28     13.49 o 
  28   2   1      515.58      491.92     13.17 o 
  29   2   1       12.25       15.09      3.93 o 
  30   2   1       71.61       79.98      9.21 o 
  31   2   1       40.52       38.98      5.49 o 
  32   2   1        7.91       10.48      4.25 o 
  33   2   1        3.13        9.90      3.58 o 
  34   2   1       94.97      101.59     14.81 o 
   0   3   1    16812.71    16860.36     54.32 o 
   1   3   1     7583.35     7505.10     20.83 o 
   2   3   1     9389.41     9283.41     24.82 o 
   3   3   1    19498.83    19639.24     87.44 o 
   4   3   1     2868.37     2759.30     10.07 o 
   5   3   1     2530.20     2376.92     11.51 o 
   6   3   1     1057.55     1020.19      8.15 o 
   7   3   1     1227.19     1163.40      7.89 o 
   8   3   1     1998.98     1914.07      9.57 o 
   9   3   1     1984.81     1904.19     11.45 o 
  10   3   1     1410.49     1415.81      8.86 o 
  11   3   1     2154.91     2170.42     12.50 o 
  12   3   1     2342.30     2356.00     10.42 o 
  13   3   1      203.93      184.43      4.11 o 
  14   3   1       95.40      114.76      4.99 o 
  15   3   1      303.11      346.93      5.31 o 
  16   3   1      218.68      242.34      7.04 o 
  17   3   1      264.56      276.73      5.03 o 
  18   3   1       28.69       23.81      2.00 o 
  19   3   1      223.96      208.74      7.87 o 
  20   3   1      445.63      416.55      7.75 o 
  21   3   1      341.81      309.65      8.21 o 
  22   3   1      300.25      290.41      7.84 o 
  23   3   1       32.43       28.51      3.25 o 
  24   3   1      101.41      101.86      7.49 o 
  25   3   1       12.32       15.73      3.30 o 
  26   3   1      170.90      178.27     11.00 o 
  27   3   1      213.74      198.52     16.69 o 
  28   3   1       75.71       86.62      8.04 o 
  29   3   1      258.28      256.20     18.69 o 
  30   3   1        5.84       12.73      4.05 o 
  31   3   1        6.46        4.25      3.88 o 
  32   3   1       56.85       52.30      7.47 o 
  33   3   1       51.04       50.02      8.77 o 
   1   4   1    10809.27    10813.01     35.97 o 
   2   4   1    10107.10     9896.61     38.46 o 
   3   4   1     7658.50     7507.24     25.59 o 
   4   4   1     3782.94     3586.17     12.07 o 
   5   4   1       52.42       63.37      3.35 o 
   6   4   1       35.70       35.16      2.04 o 
   7   4   1     1889.65     1864.03     11.12 o 
   8   4   1     1249.57     1208.87     10.21 o 
   9   4   1      522.81      459.26      4.59 o 
  10   4   1      250.00      239.30      3.63 o 
  11   4   1       71.18       91.40      4.26 o 
  12   4   1      580.35      556.76     15.20 o 
  13   4   1      146.00      172.29      7.23 o 
  14   4   1      408.82      411.35      6.97 o 
  15   4   1       73.24       74.37      3.87 o 
  16   4   1       79.04       80.41      4.11 o 
  17   4   1      156.65      166.54      4.30 o 
  18   4   1      526.25      515.59      6.67 o 
  19   4   1       11.73       12.38      2.19 o 
  20   4   1     1461.79     1486.22     22.41 o 
  21   4   1      114.91      107.92      7.38 o 
  22   4   1      868.11      897.55     13.00 o 
  23   4   1     1276.33     1282.61     16.39 o 
  24   4   1       71.43       74.53      6.45 o 
  25   4   1       55.75       48.97      5.84 o 
  26   4   1       41.62       37.11      5.63 o 
  27   4   1      260.75      261.39     12.02 o 
  28   4   1       46.37       40.91      4.66 o 
  29   4   1       28.78       27.47      3.68 o 
  30   4   1       13.94       15.49      6.40 o 
  31   4   1      100.52      110.19     14.74 o 
  32   4   1       22.67       24.59      5.09 o 
  33   4   1       39.75       32.48      8.71 o 
   0   5   1    32562.88    34501.51    320.67 o 
   1   5   1    19911.72    20671.12     73.48 o 
   2   5   1     5582.72     5522.02     17.02 o 
   3   5   1     1301.99     1256.78      7.60 o 
   4   5   1     3627.68     3407.83     11.76 o 
   5   5   1     3780.64     3829.75     11.85 o 
   6   5   1      163.12      172.70      3.66 o 
   7   5   1     3044.16     3074.66     12.95 o 
   8   5   1     2222.38     2287.31     11.22 o 
   9   5   1      976.80      951.21      6.28 o 
  10   5   1      435.37      383.38      4.52 o 
  11   5   1      224.70      196.73      8.73 o 
  12   5   1     2619.44     2628.59     20.85 o 
  13   5   1      885.56      896.38     11.61 o 
  14   5   1      369.20      391.70      6.22 o 
  15   5   1      458.26      493.15      5.71 o 
  16   5   1      102.05       90.71      5.72 o 
  17   5   1       88.99       76.05      5.79 o 
  18   5   1      153.37      141.47      5.95 o 
  19   5   1      176.62      156.56      8.83 o 
  20   5   1     1043.60     1058.11     10.59 o 
  21   5   1      542.35      546.29     13.10 o 
  22   5   1      721.57      752.38     11.23 o 
  23   5   1      154.67      155.82      9.94 o 
  24   5   1       27.79       27.60      3.37 o 
  25   5   1     1165.60     1201.43     15.02 o 
  26   5   1       57.30       46.79      6.47 o 
  27   5   1      106.11       99.37     10.03 o 
  28   5   1      260.28      304.78     12.73 o 
  29   5   1       54.57       57.91      6.63 o 
  30   5   1      299.97      306.86     28.56 o 
  31   5   1       27.24       30.37      5.61 o 
  32   5   1      248.54      241.44     27.10 o 
  33   5   1       10.71       14.52      4.39 o 
   1   6   1     1974.21     1882.10      8.72 o 
   2   6   1     2144.60     2040.71      9.42 o 
   3   6   1     1443.48     1363.83      8.57 o 
   4   6   1     3256.09     3304.75     15.81 o 
   5   6   1      281.10      246.55      4.61 o 
   6   6   1      292.18      292.65      4.03 o 
   7   6   1      146.68      161.16      4.97 o 
   8   6   1     1603.77     1613.30     10.61 o 
   9   6   1      294.69      311.75      3.94 o 
  10   6   1       82.97       86.30      5.02 o 
  11   6   1      120.45      115.18      5.39 o 
  12   6   1     1120.16     1162.04     10.57 o 
  13   6   1      156.55      163.73      5.41 o 
  14   6   1      332.60      378.22      6.65 o 
  15   6   1       48.27       38.06      3.12 o 
  16   6   1      399.62      384.51     10.94 o 
  17   6   1      153.04      148.94      9.12 o 
  18   6   1      447.61      423.48      6.56 o 
  19   6   1       76.98       76.24      5.66 o 
  20   6   1      343.13      355.02      9.67 o 
  21   6   1      582.71      572.69     16.51 o 
  22   6   1      305.91      294.93     12.45 o 
  23   6   1      527.60      527.87      9.45 o 
  24   6   1       60.82       50.78      4.94 o 
  25   6   1       59.36       61.76      7.02 o 
  26   6   1      173.03      183.32     14.34 o 
  27   6   1      102.21      106.64      9.52 o 
  28   6   1      327.26      314.22     18.14 o 
  29   6   1        9.96       15.02      3.08 o 
  30   6   1      118.37      122.56     13.44 o 
  31   6   1        3.54       16.72      4.33 o 
  32   6   1       33.47       23.76      5.46 o 
  33   6   1       20.43       13.11      7.90 o 
   0   7   1     1304.97     1279.61     19.36 o 
   1   7   1     1700.70     1752.72      8.92 o 
   2   7   1      271.60      295.55      3.63 o 
   3   7   1      392.62      347.87      3.84 o 
   4   7   1     1039.27     1074.72     11.09 o 
   5   7   1      384.93      388.86      4.72 o 
   6   7   1       86.87       91.92      4.85 o 
   7   7   1     1468.06     1481.06     11.70 o 
   8   7   1     2278.30     2489.89     11.65 o 
   9   7   1     2306.87     2357.14     14.87 o 
  10   7   1     2017.27     1980.23     10.90 o 
  11   7   1     1348.24     1313.69      9.97 o 
  12   7   1     1642.54     1668.75     12.94 o 
  13   7   1       41.87       44.65      3.48 o 
  14   7   1      469.30      489.63      8.69 o 
  15   7   1       53.59       61.30      4.92 o 
  16   7   1      689.03      706.68      8.28 o 
  17   7   1      126.47      130.50      7.75 o 
  18   7   1     2051.16     2082.12     16.79 o 
  19   7   1     1510.33     1551.21     15.13 o 
  20   7   1      359.59      380.49     10.48 o 
  21   7   1      246.21      245.72     13.68 o 
  22   7   1      605.28      611.88      8.28 o 
  23   7   1      187.28      180.87     11.74 o 
  24   7   1      528.68      524.94     15.81 o 
  25   7   1       28.83       26.55      3.28 o 
  26   7   1      177.37      199.81     13.03 o 
  27   7   1      126.01      117.28     12.24 o 
  28   7   1      248.41      253.82     13.28 o 
  29   7   1       16.16       14.71      3.92 o 
  30   7   1      143.14      154.02     17.17 o 
  31   7   1        0.05       10.27      2.83 o 
  32   7   1      162.81      141.44     16.16 o 
   1   8   1     4054.95     4116.38     24.72 o 
   2   8   1      420.32      380.93      5.15 o 
   3   8   1     4407.40     4567.28     28.48 o 
   4   8   1      177.55      176.33      4.56 o 
   5   8   1      723.08      744.51      8.17 o 
   6   8   1     1527.44     1581.29     12.73 o 
   7   8   1      747.88      777.00      7.65 o 
   8   8   1      704.09      754.98      7.14 o 
   9   8   1     2456.48     2583.49     12.70 o 
  10   8   1      566.61      626.07      7.58 o 
  11   8   1       86.39       91.98      7.27 o 
  12   8   1      199.78      221.84      7.98 o 
  13   8   1      570.01      566.68      7.97 o 
  14   8   1        3.22        7.39      1.97 o 
  15   8   1      301.26      289.59      5.87 o 
  16   8   1      504.54      499.21      8.88 o 
  17   8   1      229.02      241.05     10.02 o 
  18   8   1      607.41      610.81      9.38 o 
  19   8   1      511.89      509.50     10.70 o 
  20   8   1      198.94      209.66     10.54 o 
  21   8   1      256.08      266.05     15.19 o 
  22   8   1      291.31      264.37      9.42 o 
  23   8   1      320.37      334.21      8.49 o 
  24   8   1      694.96      702.58     13.80 o 
  25   8   1      449.66      460.11     11.36 o 
  26   8   1       51.84       44.51      6.14 o 
  27   8   1      158.51      151.49     12.96 o 
  28   8   1        9.21       14.22      4.10 o 
  29   8   1       91.15       88.44     11.73 o 
  30   8   1       53.19       48.83      8.88 o 
  31   8   1       14.16       12.37      3.78 o 
  32   8   1      131.65      129.54     20.55 o 
   0   9   1      805.57      772.23      9.76 o 
   1   9   1     2270.12     2339.71     13.36 o 
   2   9   1     1218.75     1254.91     13.05 o 
   3   9   1     2772.23     2974.46     19.20 o 
   4   9   1     2276.59     2288.26     11.78 o 
   5   9   1      639.79      633.84      8.69 o 
   6   9   1     1926.89     1984.45      9.73 o 
   7   9   1     1078.63     1122.05      7.51 o 
   8   9   1      916.05      951.05      7.95 o 
   9   9   1      478.79      501.24      6.04 o 
  10   9   1        3.80        8.07      1.85 o 
  11   9   1      640.57      677.54      9.35 o 
  12   9   1        9.68       16.85      2.28 o 
  13   9   1      257.15      273.33      6.76 o 
  14   9   1      461.84      438.49      6.58 o 
  15   9   1      147.24      140.16      9.79 o 
  16   9   1      243.47      233.94      9.89 o 
  17   9   1      864.14      833.37      9.80 o 
  18   9   1      552.23      536.83      9.35 o 
  19   9   1       63.06       59.47      5.28 o 
  20   9   1      751.95      759.76     10.16 o 
  21   9   1      275.88      280.52      8.65 o 
  22   9   1       45.89       48.33      4.45 o 
  23   9   1      668.58      650.16      8.15 o 
  24   9   1       23.89       22.24      3.14 o 
  25   9   1        7.27       13.35      3.74 o 
  26   9   1      171.45      161.84     15.31 o 
  27   9   1       57.26       65.35      6.90 o 
  28   9   1      161.22      153.08     13.53 o 
  29   9   1      123.17      109.02     17.07 o 
  30   9   1       12.54       12.90      4.47 o 
  31   9   1      159.26      118.48     16.66 o 
   1  10   1     1160.83     1140.00      9.09 o 
   2  10   1      348.23      333.31      5.85 o 
   3  10   1      504.89      509.12      9.66 o 
   4  10   1      803.04      781.23      7.07 o 
   5  10   1      321.84      296.09      5.63 o 
   6  10   1      603.60      642.75      5.82 o 
   7  10   1      462.26      469.03      6.92 o 
   8  10   1      314.59      310.15      5.89 o 
   9  10   1      118.74      125.64      7.97 o 
  10  10   1       21.85       20.28      2.81 o 
  11  10   1      222.86      227.11      5.95 o 
  12  10   1      176.67      165.77      8.34 o 
  13  10   1      245.31      246.74      7.41 o 
  14  10   1       97.25       95.39      6.68 o 
  15  10   1      157.15      160.96     10.71 o 
  16  10   1        2.77        6.20      2.00 o 
  17  10   1       75.30       90.56      6.19 o 
  18  10   1      239.96      251.65     12.21 o 
  19  10   1      233.24      249.11     11.14 o 
  20  10   1       65.15       63.27      5.27 o 
  21  10   1      129.44      128.15     10.26 o 
  22  10   1      822.67      847.55     14.85 o 
  23  10   1      486.11      463.12      9.46 o 
  24  10   1       71.81       70.05      6.14 o 
  25  10   1       50.75       48.61      5.41 o 
  26  10   1       11.00       14.09      3.19 o 
  27  10   1       55.92       52.01      7.36 o 
  28  10   1      276.04      269.75     18.06 o 
  29  10   1       28.89       32.52      6.83 o 
  30  10   1      147.63      140.16     16.05 o 
   0  11   1     1276.44     1218.55     18.96 o 
   1  11   1      153.59      180.33      4.96 o 
   2  11   1      999.26     1035.14      8.19 o 
   3  11   1     2637.64     2648.44     15.30 o 
   4  11   1       74.26       88.25      4.80 o 
   5  11   1       10.54       12.18      1.61 o 
   6  11   1      198.16      198.08      5.10 o 
   7  11   1      958.53      956.53     13.73 o 
   8  11   1      287.03      286.81     11.69 o 
   9  11   1      143.26      152.63      9.87 o 
  10  11   1      390.67      411.19      6.76 o 
  11  11   1       64.14       71.95      4.83 o 
  12  11   1       29.77       34.45      3.19 o 
  13  11   1       26.55       36.94      3.08 o 
  14  11   1        8.40       13.98      2.45 o 
  15  11   1      120.43      131.18      9.74 o 
  16  11   1       23.53       21.35      2.37 o 
  17  11   1      109.53      108.33      8.19 o 
  18  11   1        5.53        9.75      2.31 o 
  19  11   1      138.74      138.37      8.00 o 
  20  11   1      159.28      164.32      9.44 o 
  21  11   1      835.66      901.61     10.07 o 
  22  11   1       45.30       48.04      4.63 o 
  23  11   1      307.15      304.58     10.11 o 
  24  11   1      447.02      452.21     16.33 o 
  25  11   1       70.98       69.82      9.52 o 
  26  11   1      170.20      153.86     12.63 o 
  27  11   1        9.17        9.71      3.35 o 
  28  11   1      149.36      153.67     12.89 o 
  29  11   1       26.54       25.95      5.22 o 
  30  11   1        3.48        9.00      3.64 o 
   1  12   1      169.06      152.23      6.08 o 
   2  12   1      479.28      518.70      6.59 o 
   3  12   1      204.60      205.92      7.62 o 
   4  12   1      184.03      192.83      5.84 o 
   5  12   1      648.00      610.93      7.19 o 
   6  12   1      306.88      320.19     12.36 o 
   7  12   1       58.52       54.63      5.21 o 
   8  12   1      325.97      326.34      9.14 o 
   9  12   1      185.97      194.89      8.00 o 
  10  12   1      776.10      781.29      8.85 o 
  11  12   1      429.39      435.32      8.15 o 
  12  12   1      261.39      279.71     13.83 o 
  13  12   1      170.41      160.47      9.92 o 
  14  12   1      145.83      155.44      8.67 o 
  15  12   1      471.41      462.94     12.57 o 
  16  12   1      275.05      267.55      9.43 o 
  17  12   1      115.69      118.48      7.82 o 
  18  12   1       66.80       78.79      6.05 o 
  19  12   1       29.97       27.21      3.26 o 
  20  12   1       76.49       68.47      6.20 o 
  21  12   1       42.04       35.14      3.46 o 
  22  12   1       10.60       13.52      2.63 o 
  23  12   1      335.69      319.65     10.18 o 
  24  12   1        2.40        7.51      2.40 o 
  25  12   1      150.85      131.96     12.87 o 
  26  12   1      208.57      200.45     14.61 o 
  27  12   1      189.12      161.61     17.97 o 
  28  12   1       34.73       26.95      4.14 o 
  29  12   1      163.61      141.51     22.38 o 
   0  13   1      477.57      466.86     12.59 o 
   1  13   1      116.49      106.25      6.42 o 
   2  13   1      175.25      175.28      6.28 o 
   3  13   1       77.29       76.84      4.66 o 
   4  13   1      375.47      363.38      8.93 o 
   5  13   1       45.74       45.12      3.62 o 
   6  13   1      905.34      897.89      9.66 o 
   7  13   1      449.34      453.57      7.27 o 
   8  13   1      105.77      104.74      8.63 o 
   9  13   1      347.07      347.21      8.18 o 
  10  13   1      744.35      753.65     10.88 o 
  11  13   1      648.39      635.37     13.17 o 
  12  13   1      638.87      648.85     12.99 o 
  13  13   1      210.67      229.35     12.86 o 
  14  13   1      577.80      554.58      9.69 o 
  15  13   1      911.98      886.62     15.52 o 
  16  13   1      273.71      274.80     13.06 o 
  17  13   1      543.36      551.88     10.32 o 
  18  13   1      120.18      109.13      8.75 o 
  19  13   1      148.21      142.02     10.03 o 
  20  13   1      283.25      276.46     10.99 o 
  21  13   1      270.13      264.14     14.20 o 
  22  13   1       33.62       37.11      4.02 o 
  23  13   1      135.45      130.67     10.64 o 
  24  13   1       15.35       13.74      3.38 o 
  25  13   1       57.90       56.24      6.97 o 
  26  13   1      256.38      279.49     14.15 o 
  27  13   1       39.22       31.16      4.55 o 
  28  13   1       60.42       58.45      7.22 o 
   1  14   1      350.15      346.54      8.45 o 
   2  14   1     2136.63     2100.42     21.23 o 
   3  14   1     1522.51     1598.99     15.26 o 
   4  14   1      219.51      216.87      7.99 o 
   5  14   1      395.75      383.04      9.54 o 
   6  14   1      132.83      131.14      8.89 o 
   7  14   1      384.76      385.92      6.70 o 
   8  14   1     1030.29     1025.28     12.40 o 
   9  14   1      199.39      211.37     10.06 o 
  10  14   1      199.63      227.65     11.45 o 
  11  14   1       68.49       69.18      5.69 o 
  12  14   1      466.68      464.94      7.36 o 
  13  14   1       70.92       72.91      5.83 o 
  14  14   1       48.24       46.29      4.43 o 
  15  14   1      413.48      378.46     10.37 o 
  16  14   1      257.45      258.10     13.05 o 
  17  14   1      134.65      139.13     11.31 o 
  18  14   1      130.33      113.79      8.59 o 
  19  14   1       58.50       63.73      4.96 o 
  20  14   1      180.35      161.48     12.38 o 
  21  14   1      111.58       98.97      6.47 o 
  22  14   1       13.28       19.43      2.88 o 
  23  14   1      102.73       90.92     10.01 o 
  24  14   1        1.98        7.10      2.34 o 
  25  14   1       28.38       24.55      6.10 o 
  26  14   1       19.23       15.27      2.89 o 
  27  14   1       36.51       28.83      6.60 o 
   0  15   1      861.78      822.93     15.70 o 
   1  15   1      366.40      385.66      8.90 o 
   2  15   1      608.84      629.53      8.96 o 
   3  15   1      157.36      169.32     10.76 o 
   4  15   1      916.61      938.20     12.36 o 
   5  15   1     1018.94     1054.11     14.74 o 
   6  15   1      127.35      123.40      6.95 o 
   7  15   1      765.30      755.81     13.12 o 
   8  15   1      313.77      327.95      7.35 o 
   9  15   1       76.60       71.33      5.13 o 
  10  15   1       73.30       80.16      4.92 o 
  11  15   1       64.63       72.41      5.44 o 
  12  15   1       88.05       89.60      6.92 o 
  13  15   1      236.86      222.38     11.81 o 
  14  15   1       29.05       26.61      3.11 o 
  15  15   1      107.80       94.09      7.34 o 
  16  15   1      396.18      398.46     10.51 o 
  17  15   1      273.35      274.47     12.80 o 
  18  15   1      234.81      233.73     16.09 o 
  19  15   1       60.92       56.69      5.68 o 
  20  15   1      377.71      389.82      8.24 o 
  21  15   1       26.10       28.47      3.19 o 
  22  15   1       10.59       11.86      3.15 o 
  23  15   1       86.79       76.27      7.65 o 
  24  15   1       57.11       69.38      9.15 o 
  25  15   1      112.52       93.25     12.85 o 
   1  16   1        1.17        6.42      1.71 o 
   2  16   1      261.94      264.26     13.03 o 
   3  16   1      262.99      268.25      7.56 o 
   4  16   1      549.09      564.05      8.99 o 
   5  16   1     1055.30     1092.77     11.13 o 
   6  16   1      158.41      154.11     10.01 o 
   7  16   1       83.83       79.45      6.00 o 
   8  16   1      535.53      527.06      8.22 o 
   9  16   1      287.40      286.50     12.24 o 
  10  16   1      120.65      116.89      8.40 o 
  11  16   1      162.22      149.83     10.84 o 
  12  16   1        1.61        4.63      1.93 o 
  13  16   1      163.98      159.77      9.63 o 
  14  16   1      489.60      527.48      7.93 o 
  15  16   1      898.12      932.32     14.64 o 
  16  16   1      460.37      465.08      9.68 o 
  17  16   1      263.28      243.31     12.16 o 
  18  16   1      215.88      228.47     12.26 o 
  19  16   1      314.12      324.14     15.56 o 
  20  16   1       46.40       52.31      4.43 o 
  21  16   1        4.11        9.15      2.22 o 
  22  16   1      113.72      113.74     10.15 o 
  23  16   1      147.22      131.96     12.53 o 
  24  16   1      113.38       83.34     11.35 o 
   0  17   1       56.62       62.19      6.76 o 
   1  17   1      507.22      541.46      9.18 o 
   2  17   1      481.73      490.85      8.49 o 
   3  17   1        6.47        9.12      2.05 o 
   4  17   1       48.86       56.95      4.27 o 
   5  17   1       22.77       23.13      3.12 o 
   6  17   1      360.89      372.87      9.65 o 
   7  17   1      135.00      137.49     10.47 o 
   8  17   1      102.69      108.16      7.63 o 
   9  17   1      170.86      160.56     10.84 o 
  10  17   1       14.28       12.47      2.21 o 
  11  17   1      207.95      181.88     10.34 o 
  12  17   1      120.84      113.92      8.32 o 
  13  17   1       32.07       37.17      3.59 o 
  14  17   1      303.61      331.47     12.23 o 
  15  17   1      237.89      228.35     13.65 o 
  16  17   1      282.62      281.32     13.63 o 
  17  17   1       37.66       35.92      4.16 o 
  18  17   1       50.77       50.22      5.57 o 
  19  17   1        1.32        5.91      2.24 o 
  20  17   1      128.67      112.37     10.44 o 
  21  17   1       64.66       67.84      6.08 o 
  22  17   1      243.20      233.94     10.95 o 
   1  18   1      299.36      306.65      9.88 o 
   2  18   1      495.06      507.06      8.56 o 
   3  18   1       13.81       15.21      2.74 o 
   4  18   1      240.83      248.28      9.71 o 
   5  18   1      174.84      182.79     10.57 o 
   6  18   1      468.17      485.79     12.02 o 
   7  18   1      437.75      451.35     13.78 o 
   8  18   1       86.73       74.45      5.97 o 
   9  18   1      281.64      263.14      9.95 o 
  10  18   1       27.61       28.76      3.07 o 
  11  18   1      640.61      677.65      8.53 o 
  12  18   1       51.11       55.86      5.06 o 
  13  18   1        9.46       16.27      2.73 o 
  14  18   1       39.83       42.01      4.56 o 
  15  18   1      141.28      124.49      9.03 o 
  16  18   1       99.74      116.54      9.78 o 
  17  18   1       70.69       55.08      6.10 o 
  18  18   1       28.92       19.84      3.36 o 
  19  18   1        0.19        6.31      2.25 o 
  20  18   1       42.41       30.17      3.73 o 
  21  18   1       42.31       42.89      4.89 o 
   0  19   1      250.69      259.58     17.22 o 
   1  19   1      247.05      264.34      9.79 o 
   2  19   1       46.56       49.26      4.11 o 
   3  19   1       16.87       22.04      2.62 o 
   4  19   1      135.08      136.01     10.46 o 
   5  19   1       65.61       70.86      5.94 o 
   6  19   1      328.04      324.06     11.85 o 
   7  19   1       34.96       38.29      4.41 o 
   8  19   1       20.99       28.51      3.27 o 
   9  19   1      162.45      147.45     12.04 o 
  10  19   1       61.28       60.18      5.93 o 
  11  19   1       55.74       55.91      5.75 o 
  12  19   1        0.64        8.46      2.02 o 
  13  19   1      138.26      127.15     10.81 o 
  14  19   1       60.86       45.86      5.39 o 
  15  19   1       62.38       52.18      5.21 o 
  16  19   1       60.63       47.99      5.87 o 
  17  19   1      247.31      225.61     16.27 o 
  18  19   1      132.44      122.55     13.32 o 
  19  19   1      136.70      115.50      9.17 o 
   1  20   1       10.70       12.02      3.10 o 
   2  20   1       51.18       52.93      6.15 o 
   3  20   1       11.91       12.73      2.63 o 
   4  20   1      121.76      110.84      9.36 o 
   5  20   1      252.84      255.52     17.32 o 
   6  20   1      191.11      189.99     16.32 o 
   7  20   1        7.04       11.13      2.89 o 
   8  20   1      455.63      440.84     20.28 o 
   9  20   1       25.05       22.39      3.25 o 
  10  20   1      224.13      213.24     16.13 o 
  11  20   1        9.56       12.15      2.59 o 
  12  20   1       73.98       62.47      6.87 o 
  13  20   1       30.86       25.31      3.31 o 
  14  20   1        1.84       10.65      2.46 o 
  15  20   1       87.11       78.20      6.23 o 
  16  20   1       24.10       13.03      2.85 o 
   0  21   1       36.99       33.72      6.01 o 
   1  21   1      399.36      420.91     19.76 o 
   2  21   1       72.15       63.85      6.05 o 
   3  21   1      252.31      262.10     17.31 o 
   4  21   1       25.95       26.54      3.61 o 
   5  21   1        5.53       10.68      2.81 o 
   6  21   1       22.97       21.09      4.74 o 
   7  21   1       24.82       26.32      5.05 o 
   8  21   1       69.47       75.42      7.63 o 
   9  21   1       36.08       33.37      4.78 o 
  10  21   1      108.81       90.49     11.91 o 
  11  21   1       77.18       64.34      8.87 o 
  12  21   1        0.07        7.44      3.11 o 
  13  21   1      162.11      117.14     17.04 o 
   1  22   1       46.79       44.88      6.40 o 
   2  22   1       71.43       75.12      9.34 o 
   3  22   1       22.69       21.56      3.62 o 
   4  22   1      238.46      223.91     15.18 o 
   5  22   1        9.94       10.33      2.65 o 
   6  22   1       83.59       76.09      8.25 o 
   7  22   1       24.09       23.07      4.24 o 
   8  22   1       43.81       29.72      4.46 o 
   9  22   1       23.89       19.33      3.55 o 
   0   0   2     2627.31     2537.46     19.66 o 
   2   0   2     7446.60     7415.16     21.38 o 
   4   0   2     7690.33     7637.45     27.46 o 
   6   0   2     6245.04     6288.52     39.93 o 
   8   0   2     8619.51     9033.96     86.03 o 
  10   0   2     9138.53     9635.01     93.55 o 
  12   0   2     4939.93     5259.34     57.32 o 
  14   0   2      880.72      852.66     15.62 o 
  16   0   2      534.83      554.15     14.93 o 
  18   0   2       54.99       42.98      5.94 o 
  20   0   2      353.82      376.19     35.14 o 
  22   0   2     1047.39     1050.50     19.88 o 
  24   0   2      334.26      328.19     21.04 o 
  26   0   2      840.09      898.77     23.04 o 
  28   0   2      228.34      272.59     33.68 o 
  30   0   2       58.42       69.93     12.47 o 
  32   0   2      138.44      152.28     24.69 o 
   1   1   2     3190.45     3069.56      9.91 o 
   2   1   2     3110.50     2986.67     10.33 o 
   3   1   2     2234.22     2119.83      6.57 o 
   4   1   2     1592.73     1473.08      8.24 o 
   5   1   2     7681.63     7715.98     21.00 o 
   6   1   2      439.87      419.16      6.13 o 
   7   1   2     2503.62     2444.06     11.36 o 
   8   1   2     3857.45     3873.82     16.59 o 
   9   1   2     3398.40     3639.62     14.88 o 
  10   1   2     1853.66     1903.55     16.96 o 
  11   1   2     1202.50     1314.95     17.34 o 
  12   1   2      313.54      315.92      5.65 o 
  13   1   2     1295.00     1256.92     10.05 o 
  14   1   2      336.39      343.01      8.55 o 
  15   1   2       95.57      111.08      8.41 o 
  16   1   2      515.19      503.55      8.33 o 
  17   1   2      291.42      272.63      9.57 o 
  18   1   2      749.17      710.21     10.53 o 
  19   1   2      662.01      648.68     12.62 o 
  20   1   2     1610.72     1601.79     15.88 o 
  21   1   2      188.12      189.43     12.93 o 
  22   1   2      481.03      471.51     11.33 o 
  23   1   2       69.72       78.91      7.13 o 
  24   1   2      452.59      441.20     13.73 o 
  25   1   2       85.48       77.89      8.46 o 
  26   1   2      364.53      374.06     20.86 o 
  27   1   2      466.91      505.53     13.71 o 
  28   1   2      243.34      240.02     19.47 o 
  29   1   2      205.36      214.29     18.71 o 
  30   1   2       16.34       20.80      5.60 o 
  31   1   2      110.72       93.15     10.89 o 
  32   1   2       63.89       68.66     13.71 o 
  33   1   2       47.34       50.72      7.25 o 
   0   2   2    10600.35    10641.45     30.20 o 
   1   2   2     2317.74     2032.84      7.09 o 
   2   2   2     2307.73     2117.89      5.28 o 
   3   2   2      118.17      113.23      2.61 o 
   4   2   2     1924.83     1877.72      7.92 o 
   5   2   2     1120.89     1038.67      6.57 o 
   6   2   2     1781.68     1745.90      9.06 o 
   7   2   2      695.04      690.71      5.87 o 
   8   2   2      293.16      262.53      3.55 o 
   9   2   2      502.03      501.59      4.96 o 
  10   2   2     1907.93     2021.25     20.14 o 
  11   2   2      455.93      462.72      5.58 o 
  12   2   2     1251.79     1329.92      9.92 o 
  13   2   2      651.63      640.74      7.32 o 
  14   2   2      267.70      261.91      7.43 o 
  15   2   2      105.95      100.09      4.09 o 
  16   2   2        8.99        8.95      2.71 o 
  17   2   2      141.03      145.24     12.40 o 
  18   2   2      438.96      397.83     12.03 o 
  19   2   2      623.45      622.61     14.36 o 
  20   2   2     2634.15     2602.97     26.34 o 
  21   2   2      613.00      573.18      9.90 o 
  22   2   2     1250.94     1206.87     22.43 o 
  23   2   2      457.87      461.97     10.63 o 
  24   2   2       48.27       50.54      4.90 o 
  25   2   2      144.49      161.76     14.36 o 
  26   2   2      274.82      288.75     13.66 o 
  27   2   2       39.23       35.59      4.37 o 
  28   2   2       19.71       23.05      3.47 o 
  29   2   2        9.33       12.30      3.36 o 
  30   2   2       11.50       10.49      2.90 o 
  31   2   2       48.69       60.11      8.13 o 
  32   2   2       29.88       35.55      6.30 o 
  33   2   2       19.91       18.51      5.19 o 
   1   3   2     7846.69     7805.15     18.32 o 
   2   3   2     1412.14     1349.32      5.22 o 
   3   3   2      788.07      773.20      5.12 o 
   4   3   2     4633.65     4616.73     13.05 o 
   5   3   2     1452.38     1523.42      7.86 o 
   6   3   2     4088.19     4021.99     15.30 o 
   7   3   2      114.53      114.20      2.67 o 
   8   3   2     1617.06     1674.04      8.96 o 
   9   3   2      222.57      213.20      5.15 o 
  10   3   2     1461.21     1434.86     10.10 o 
  11   3   2     2045.97     2040.77     14.22 o 
  12   3   2      677.41      638.99      8.35 o 
  13   3   2      688.47      639.36      4.91 o 
  14   3   2      259.37      257.95      4.95 o 
  15   3   2      115.86      105.84      6.43 o 
  16   3   2       82.75       69.86      4.47 o 
  17   3   2      522.78      494.12     10.25 o 
  18   3   2        2.84        4.94      2.37 o 
  19   3   2      760.62      792.18      8.91 o 
  20   3   2       93.08       93.12      7.76 o 
  21   3   2      172.83      178.13      9.44 o 
  22   3   2      650.77      652.53     11.54 o 
  23   3   2      627.67      589.84     14.60 o 
  24   3   2       99.94      111.04      9.43 o 
  25   3   2       71.65       81.55      7.59 o 
  26   3   2        4.27       13.94      2.94 o 
  27   3   2       20.55       23.78      4.37 o 
  28   3   2      145.36      158.36     15.80 o 
  29   3   2        7.59       13.85      3.08 o 
  30   3   2      429.22      433.85     10.39 o 
  31   3   2      164.46      152.67     17.16 o 
  32   3   2       69.45       77.52      9.59 o 
  33   3   2        4.95        8.75      2.99 o 
   0   4   2     1623.08     1518.46     17.73 o 
   1   4   2        8.01        9.31      1.77 o 
   2   4   2     2478.06     2379.42     12.13 o 
   3   4   2     1057.18     1005.77      6.47 o 
   4   4   2     1280.01     1183.63      8.54 o 
   5   4   2      999.82     1048.65      8.13 o 
   6   4   2     1125.94     1096.68      7.04 o 
   7   4   2     1365.83     1364.89     12.21 o 
   8   4   2     6676.87     7077.22     28.83 o 
   9   4   2     3083.65     3340.32     21.12 o 
  10   4   2     7422.40     8166.80     18.78 o 
  11   4   2      269.15      276.65      4.68 o 
  12   4   2      665.53      682.13      8.69 o 
  13   4   2       92.41       90.69      5.78 o 
  14   4   2      202.32      190.45      4.18 o 
  15   4   2       70.11       56.18      3.22 o 
  16   4   2      407.34      380.93      7.05 o 
  17   4   2       39.92       33.60      2.60 o 
  18   4   2      112.33      102.32      5.08 o 
  19   4   2      212.29      210.19      3.39 o 
  20   4   2      445.43      444.40      9.80 o 
  21   4   2      200.98      207.48     10.16 o 
  22   4   2       67.99       65.76      7.22 o 
  23   4   2      160.25      152.95     11.95 o 
  24   4   2      145.64      168.96     11.25 o 
  25   4   2       13.80       12.99      2.89 o 
  26   4   2      237.51      239.68     14.60 o 
  27   4   2      263.06      279.01     15.99 o 
  28   4   2      257.18      280.43     18.11 o 
  29   4   2      192.75      195.37     17.01 o 
  30   4   2       55.88       60.05      6.79 o 
  31   4   2        6.81       11.48      3.13 o 
  32   4   2       29.48       28.11      4.86 o 
  33   4   2        7.27       12.23      4.87 o 
   1   5   2     1028.90      965.63      7.09 o 
   2   5   2      295.30      277.38      3.57 o 
   3   5   2     3437.89     3653.32     19.72 o 
   4   5   2      148.21      154.00      2.76 o 
   5   5   2     1268.95     1298.83      8.85 o 
   6   5   2      195.27      189.78      3.53 o 
   7   5   2      338.56      332.75      3.94 o 
   8   5   2     1076.48     1029.83      7.64 o 
   9   5   2      551.08      548.43      5.66 o 
  10   5   2     1237.66     1350.84      9.37 o 
  11   5   2      197.40      167.62      4.29 o 
  12   5   2      184.34      207.19      4.59 o 
  13   5   2      685.47      672.07      6.80 o 
  14   5   2      411.01      393.33      5.20 o 
  15   5   2      153.69      155.34      4.70 o 
  16   5   2       11.36       15.69      1.85 o 
  17   5   2      219.27      217.73      4.12 o 
  18   5   2     1038.91     1006.81      8.39 o 
  19   5   2     1094.52     1087.29      9.02 o 
  20   5   2      190.66      172.01      8.87 o 
  21   5   2      611.71      612.38     12.37 o 
  22   5   2      472.07      459.68     13.63 o 
  23   5   2      183.30      177.39     14.20 o 
  24   5   2       75.07       68.32      6.67 o 
  25   5   2       11.52       15.32      4.21 o 
  26   5   2       48.30       44.53      8.77 o 
  27   5   2       97.86       97.24      8.52 o 
  28   5   2        6.00        7.30      2.50 o 
  29   5   2      246.89      255.06     17.54 o 
  30   5   2      146.12      144.37     17.11 o 
  31   5   2      124.98      119.01     13.13 o 
  32   5   2       46.10       50.58      7.67 o 
   0   6   2     1110.05     1074.99     24.33 o 
   1   6   2      404.49      399.66      5.88 o 
   2   6   2     2061.38     2144.11     19.27 o 
   3   6   2     3328.88     3599.34     19.95 o 
   4   6   2      250.97      232.62      4.09 o 
   5   6   2     1524.83     1626.43     11.35 o 
   6   6   2      118.08      110.54      3.49 o 
   7   6   2      522.84      532.01      5.03 o 
   8   6   2      474.07      490.86      4.89 o 
   9   6   2       10.03        4.55      1.52 o 
  10   6   2      694.37      716.82      6.86 o 
  11   6   2       26.29       37.68      2.84 o 
  12   6   2      409.11      408.39      5.13 o 
  13   6   2       41.39       36.42      3.01 o 
  14   6   2       54.16       60.45      4.51 o 
  15   6   2      450.01      441.00      8.10 o 
  16   6   2     1065.43     1073.69     10.33 o 
  17   6   2     1638.22     1625.61     14.96 o 
  18   6   2      921.24      872.41      8.46 o 
  19   6   2      745.28      735.19      8.77 o 
  20   6   2      152.78      147.05      8.57 o 
  21   6   2      373.67      341.22      9.64 o 
  22   6   2      244.39      248.31     15.09 o 
  23   6   2      225.87      235.13     11.66 o 
  24   6   2      217.84      213.53     16.67 o 
  25   6   2       66.68       69.74      7.41 o 
  26   6   2       14.52       16.14      3.32 o 
  27   6   2        4.56        8.53      2.75 o 
  28   6   2      162.02      149.84     15.37 o 
  29   6   2        4.75        9.88      5.58 o 
  30   6   2       10.00       14.45      3.85 o 
  31   6   2        6.41       12.02      3.33 o 
  32   6   2        6.09       10.35      3.45 o 
   1   7   2     2951.70     2916.64     22.09 o 
   2   7   2     2913.91     3065.73     18.66 o 
   3   7   2      253.32      257.46      2.93 o 
   4   7   2     2351.67     2504.59     10.17 o 
   5   7   2      188.24      178.68      3.43 o 
   6   7   2      826.46      804.25      6.38 o 
   7   7   2      526.34      517.41      5.14 o 
   8   7   2      571.25      582.01      7.06 o 
   9   7   2      276.41      304.59      6.32 o 
  10   7   2        5.73        5.86      1.48 o 
  11   7   2     1172.65     1133.23      8.85 o 
  12   7   2      295.92      265.47      7.26 o 
  13   7   2      429.58      414.26      7.31 o 
  14   7   2      568.17      566.38      7.96 o 
  15   7   2      867.95      876.65      8.09 o 
  16   7   2      181.07      176.81      6.04 o 
  17   7   2     1126.84     1155.70     12.08 o 
  18   7   2      315.64      316.19      6.28 o 
  19   7   2      425.87      413.74      6.98 o 
  20   7   2      360.38      361.32      5.97 o 
  21   7   2      688.02      692.64     10.92 o 
  22   7   2      851.31      888.40     10.74 o 
  23   7   2      105.54      102.79     11.17 o 
  24   7   2       80.65       82.59      8.50 o 
  25   7   2      373.12      415.60     11.41 o 
  26   7   2        0.81        9.26      3.02 o 
  27   7   2       63.73       58.43      6.68 o 
  28   7   2       55.02       50.83      7.47 o 
  29   7   2      164.12      151.64     15.73 o 
  30   7   2       17.15       27.88      4.85 o 
  31   7   2      177.13      175.57     19.88 o 
   0   8   2     2898.93     2970.57     19.50 o 
   1   8   2      777.30      767.95      6.69 o 
   2   8   2     1930.72     1937.23      9.46 o 
   3   8   2      441.11      438.74      5.04 o 
   4   8   2      246.94      243.97      4.26 o 
   5   8   2      753.88      781.09      6.73 o 
   6   8   2      155.21      168.84      5.51 o 
   7   8   2       78.07       73.33      4.34 o 
   8   8   2      304.82      302.28      5.75 o 
   9   8   2     1513.02     1516.31      9.31 o 
  10   8   2      118.88      130.96      6.87 o 
  11   8   2     2829.13     3018.48     27.28 o 
  12   8   2      237.84      237.20      7.04 o 
  13   8   2      819.04      809.50     12.59 o 
  14   8   2      706.44      699.56     10.76 o 
  15   8   2      671.86      697.83     10.38 o 
  16   8   2      176.50      178.53      6.83 o 
  17   8   2      487.31      486.13      9.05 o 
  18   8   2      434.47      443.11      8.52 o 
  19   8   2      554.99      562.99      8.47 o 
  20   8   2      432.16      456.10      8.12 o 
  21   8   2      799.81      798.64      9.22 o 
  22   8   2      706.72      735.71     10.09 o 
  23   8   2      205.15      204.16     13.64 o 
  24   8   2       99.36      111.51      8.85 o 
  25   8   2       33.82       35.35      5.58 o 
  26   8   2       57.07       61.41      6.35 o 
  27   8   2       16.75       15.74      3.02 o 
  28   8   2       50.24       59.63      6.25 o 
  29   8   2       83.94       89.80      9.39 o 
  30   8   2       74.14       72.82      8.03 o 
  31   8   2       53.49       58.50      8.49 o 
   1   9   2      992.93      931.67      6.62 o 
   2   9   2     4048.95     4337.98     21.44 o 
   3   9   2     1449.40     1511.82      9.70 o 
   4   9   2     1325.67     1401.16      8.30 o 
   5   9   2      608.19      613.47      4.86 o 
   6   9   2       50.19       57.98      3.41 o 
   7   9   2      460.53      454.58      4.60 o 
   8   9   2       78.24       88.16      4.95 o 
   9   9   2      164.35      182.41      7.98 o 
  10   9   2      161.62      158.19      7.13 o 
  11   9   2      192.78      176.63      6.99 o 
  12   9   2       14.69       16.33      2.44 o 
  13   9   2     1192.67     1249.95     12.03 o 
  14   9   2      771.66      752.95      9.08 o 
  15   9   2      181.43      192.71      8.57 o 
  16   9   2       62.74       63.17      4.62 o 
  17   9   2      302.64      307.88      9.40 o 
  18   9   2      183.51      193.39     11.16 o 
  19   9   2      187.47      194.45     10.70 o 
  20   9   2      700.37      694.34     13.52 o 
  21   9   2      229.74      221.03      8.60 o 
  22   9   2      152.96      165.01     10.77 o 
  23   9   2      221.80      227.99     18.15 o 
  24   9   2       36.64       45.77      4.91 o 
  25   9   2       23.48       17.92      3.73 o 
  26   9   2       58.78       60.44      7.06 o 
  27   9   2       74.33       63.05      7.71 o 
  28   9   2       62.97       55.91      7.37 o 
  29   9   2      116.57      106.33     14.80 o 
  30   9   2        7.05        7.78      3.40 o 
   0  10   2     6015.07     6051.06     29.73 o 
   1  10   2     3160.40     3198.82     15.55 o 
   2  10   2     1458.99     1570.25     17.01 o 
   3  10   2     1307.40     1297.08      8.32 o 
   4  10   2     1282.01     1266.35      9.25 o 
   5  10   2       17.94       12.82      1.30 o 
   6  10   2      360.96      380.09      6.42 o 
   7  10   2      508.18      471.02      5.55 o 
   8  10   2       52.51       58.92      4.13 o 
   9  10   2      230.45      222.58      5.62 o 
  10  10   2       15.66       19.33      1.88 o 
  11  10   2        3.35        4.34      1.59 o 
  12  10   2      109.74      120.35      8.19 o 
  13  10   2      621.33      607.23      9.06 o 
  14  10   2      492.08      490.93      8.83 o 
  15  10   2      593.76      569.88      8.50 o 
  16  10   2      499.98      527.38     11.69 o 
  17  10   2     1301.40     1321.93     15.36 o 
  18  10   2      713.74      676.06      9.13 o 
  19  10   2      459.81      436.93     11.54 o 
  20  10   2      282.61      267.65      9.93 o 
  21  10   2      370.99      369.60      9.12 o 
  22  10   2      114.71      113.50      8.88 o 
  23  10   2      343.55      365.77     23.63 o 
  24  10   2       50.37       45.91      5.74 o 
  25  10   2      142.52      146.38     15.66 o 
  26  10   2        6.69        8.18      2.66 o 
  27  10   2      106.48      106.63     13.00 o 
  28  10   2       63.94       68.07      7.80 o 
  29  10   2       59.58       49.08      6.49 o 
  30  10   2       44.53       41.79      6.84 o 
   1  11   2      729.18      755.94      8.07 o 
   2  11   2      350.74      359.06      4.75 o 
   3  11   2      379.63      392.05      5.98 o 
   4  11   2      686.55      666.78      7.40 o 
   5  11   2      560.44      541.60      8.36 o 
   6  11   2       43.05       41.78      2.82 o 
   7  11   2      100.32      102.43      6.42 o 
   8  11   2       30.04       33.65      2.67 o 
   9  11   2       96.45       95.03      5.53 o 
  10  11   2        9.59       15.05      2.06 o 
  11  11   2        9.32       11.75      2.05 o 
  12  11   2      330.62      348.91      7.44 o 
  13  11   2      379.36      389.16      8.23 o 
  14  11   2      908.38      956.23      9.89 o 
  15  11   2     1705.70     1706.06     18.85 o 
  16  11   2     2073.60     2198.81     17.87 o 
  17  11   2      225.16      228.22     11.30 o 
  18  11   2      524.84      512.06      8.58 o 
  19  11   2       71.87       76.59      6.41 o 
  20  11   2       58.85       54.58      4.68 o 
  21  11   2      297.39      309.19     10.10 o 
  22  11   2      192.34      176.95     14.63 o 
  23  11   2       53.79       62.82      5.93 o 
  24  11   2       49.08       43.95      5.50 o 
  25  11   2       51.25       47.77      5.53 o 
  26  11   2       28.62       27.95      4.60 o 
  27  11   2       68.26       52.38      6.76 o 
  28  11   2       46.14       38.77      5.19 o 
  29  11   2       16.88       17.62      3.18 o 
   0  12   2     1038.04     1045.85     10.34 o 
   1  12   2      581.72      549.90      5.13 o 
   2  12   2       64.11       65.12      3.92 o 
   3  12   2      372.20      332.76      8.49 o 
   4  12   2      207.29      192.67      4.53 o 
   5  12   2       29.70       29.15      2.27 o 
   6  12   2      933.23      963.42      8.82 o 
   7  12   2      117.18      113.93      5.37 o 
   8  12   2      427.37      422.93      6.56 o 
   9  12   2      581.50      538.19      8.08 o 
  10  12   2     2203.40     2204.05     26.82 o 
  11  12   2      705.51      663.00      9.20 o 
  12  12   2      620.76      629.31      9.53 o 
  13  12   2      139.37      150.31      8.76 o 
  14  12   2      895.30      922.93     11.42 o 
  15  12   2     1076.46     1087.49      9.90 o 
  16  12   2      248.15      241.24     12.56 o 
  17  12   2      248.08      240.30      7.07 o 
  18  12   2       36.41       34.60      3.66 o 
  19  12   2      527.07      521.33      8.02 o 
  20  12   2      134.35      127.41     10.08 o 
  21  12   2       26.34       24.70      2.87 o 
  22  12   2       71.09       71.40      7.21 o 
  23  12   2        0.68        8.57      2.75 o 
  24  12   2       39.63       44.56      5.12 o 
  25  12   2       57.36       59.22      8.07 o 
  26  12   2        5.66       13.00      2.90 o 
  27  12   2       93.34       91.75     11.78 o 
  28  12   2        4.82        8.04      3.12 o 
   1  13   2       54.39       54.91      3.78 o 
   2  13   2     1554.27     1581.80     11.45 o 
   3  13   2     1008.06     1007.64      8.16 o 
   4  13   2      128.02      119.99      6.85 o 
   5  13   2       82.76       73.48      5.72 o 
   6  13   2      245.39      266.81      8.63 o 
   7  13   2      118.28      127.57      7.01 o 
   8  13   2      122.94      114.85      7.44 o 
   9  13   2       71.65       82.47      5.99 o 
  10  13   2        4.48       10.23      2.19 o 
  11  13   2      134.16      150.14      8.55 o 
  12  13   2       77.82       87.72      6.04 o 
  13  13   2      205.19      208.74      8.45 o 
  14  13   2      223.53      211.05      7.81 o 
  15  13   2       55.18       54.74      4.22 o 
  16  13   2      365.98      348.42      9.67 o 
  17  13   2       30.37       35.48      3.15 o 
  18  13   2        0.73       10.37      2.51 o 
  19  13   2       68.28       62.99      6.92 o 
  20  13   2       30.41       33.22      3.72 o 
  21  13   2       67.08       64.58      5.81 o 
  22  13   2       18.11       17.81      3.02 o 
  23  13   2       15.20       20.60      3.74 o 
  24  13   2       78.05       70.48      8.09 o 
  25  13   2       69.81       60.28      7.23 o 
  26  13   2      386.87      383.99     14.57 o 
  27  13   2      118.26       88.10     12.98 o 
   0  14   2     2053.72     2031.73     18.14 o 
   1  14   2     1524.54     1479.52     13.09 o 
   2  14   2      394.41      357.27      9.40 o 
   3  14   2      756.89      730.45     12.44 o 
   4  14   2      167.58      155.82      9.81 o 
   5  14   2      710.46      707.62      8.31 o 
   6  14   2      135.54      145.78      9.17 o 
   7  14   2      498.12      502.77      7.52 o 
   8  14   2      185.49      205.11      7.15 o 
   9  14   2        7.46       12.02      3.54 o 
  10  14   2      689.23      672.00      8.36 o 
  11  14   2       73.00       82.19      6.07 o 
  12  14   2       43.15       45.71      3.95 o 
  13  14   2      106.99      106.44      8.08 o 
  14  14   2      340.40      325.44      7.54 o 
  15  14   2       22.37       22.99      2.70 o 
  16  14   2       63.99       65.78      6.23 o 
  17  14   2       66.23       67.00      5.70 o 
  18  14   2       25.58       24.44      2.71 o 
  19  14   2       48.15       51.26      5.52 o 
  20  14   2        6.04        8.07      2.37 o 
  21  14   2       91.29       72.67      7.73 o 
  22  14   2        9.82        8.01      2.25 o 
  23  14   2       72.18       68.18      7.43 o 
  24  14   2       44.94       43.75      7.62 o 
  25  14   2       35.75       34.60      5.90 o 
  26  14   2      124.93      114.45     15.37 o 
   1  15   2      435.99      429.69      7.80 o 
   2  15   2      132.35      135.46      6.33 o 
   3  15   2      101.87       98.40      6.32 o 
   4  15   2       81.47       68.60      5.13 o 
   5  15   2      316.70      317.06     10.70 o 
   6  15   2      267.04      250.98      8.96 o 
   7  15   2      154.52      147.41      9.83 o 
   8  15   2      178.39      166.53      8.75 o 
   9  15   2      294.62      277.95     10.62 o 
  10  15   2      229.29      234.74     10.89 o 
  11  15   2        9.97       10.57      2.21 o 
  12  15   2       32.36       44.38      4.25 o 
  13  15   2      280.83      293.11     10.26 o 
  14  15   2      747.60      772.09      9.95 o 
  15  15   2      202.27      191.56     11.93 o 
  16  15   2      193.31      178.03     11.66 o 
  17  15   2       25.80       28.75      3.94 o 
  18  15   2      318.44      354.85      7.47 o 
  19  15   2      148.42      122.69     11.05 o 
  20  15   2       50.79       44.73      5.40 o 
  21  15   2      120.09      107.74     13.41 o 
  22  15   2       90.75       85.97      9.30 o 
  23  15   2       36.13       35.83      7.70 o 
  24  15   2       21.36       21.71      4.58 o 
   0  16   2      431.77      419.84     14.83 o 
   1  16   2      155.54      156.13      8.71 o 
   2  16   2       69.06       72.95      4.92 o 
   3  16   2      280.16      251.58      9.41 o 
   4  16   2       95.29      104.46      7.49 o 
   5  16   2      214.53      221.59     10.56 o 
   6  16   2      740.54      732.41     17.04 o 
   7  16   2     1011.95     1055.80     11.94 o 
   8  16   2      161.17      167.81      6.85 o 
   9  16   2      713.03      710.70     13.33 o 
  10  16   2      840.08      841.59     11.08 o 
  11  16   2      742.64      734.34     10.82 o 
  12  16   2       15.23       10.16      3.21 o 
  13  16   2      130.71      123.32      8.82 o 
  14  16   2      278.65      266.10     13.04 o 
  15  16   2      201.20      168.81     12.66 o 
  16  16   2       78.09       74.51      6.77 o 
  17  16   2       44.82       40.90      4.90 o 
  18  16   2       33.66       30.91      4.29 o 
  19  16   2       28.82       31.23      3.64 o 
  20  16   2       20.52       17.18      3.40 o 
  21  16   2       14.36       29.81      6.18 o 
  22  16   2       29.94       41.41      7.07 o 
  23  16   2        1.96        8.56      2.42 o 
   1  17   2      241.09      217.55     11.35 o 
   2  17   2       57.17       59.84      4.43 o 
   3  17   2      160.11      152.44      7.23 o 
   4  17   2      425.46      402.01     10.09 o 
   5  17   2      129.12      135.14      8.77 o 
   6  17   2       87.62       98.51      8.20 o 
   7  17   2      214.69      214.42     12.34 o 
   8  17   2      402.98      418.99      9.37 o 
   9  17   2       56.69       58.23      5.13 o 
  10  17   2      121.39      137.39      9.86 o 
  11  17   2       29.35       26.53      4.04 o 
  12  17   2       85.61       96.69      7.94 o 
  13  17   2       94.50       88.49      7.60 o 
  14  17   2      105.15       90.55      9.33 o 
  15  17   2      135.52      106.23      9.06 o 
  16  17   2      277.99      278.46     11.38 o 
  17  17   2      194.65      187.72     16.54 o 
  18  17   2       19.73       20.47      2.89 o 
  19  17   2       84.36       75.98      8.74 o 
  20  17   2       31.53       25.19      4.99 o 
  21  17   2       78.02       75.78     10.41 o 
   0  18   2     1207.02     1232.05     24.23 o 
   1  18   2      262.74      245.63     15.28 o 
   2  18   2      389.03      416.87     23.70 o 
   3  18   2      508.30      507.42     22.21 o 
   4  18   2      141.96      157.41     12.18 o 
   5  18   2       99.28      112.51      9.28 o 
   6  18   2       29.67       32.45      4.25 o 
   7  18   2       22.75       26.06      4.40 o 
   8  18   2       76.18       72.64      6.10 o 
   9  18   2       23.08       27.75      4.36 o 
  10  18   2       75.09       75.17      7.47 o 
  11  18   2       58.48       44.55      4.90 o 
  12  18   2      145.52      144.96     13.38 o 
  13  18   2       54.96       48.94      5.87 o 
  14  18   2      217.34      232.16     13.55 o 
  15  18   2       79.79       69.93      7.34 o 
  16  18   2       38.71       37.98      5.18 o 
  17  18   2      150.73      134.43     13.67 o 
  18  18   2      114.75      108.70     13.38 o 
  19  18   2      225.01      275.42     20.59 o 
  20  18   2       25.22       24.60      4.69 o 
   1  19   2        6.20       13.14      2.97 o 
   2  19   2        4.67        6.93      3.09 o 
   3  19   2      288.92      314.29     18.65 o 
   4  19   2      229.80      228.97     15.41 o 
   5  19   2      203.16      197.40     17.83 o 
   6  19   2       82.86       82.91      7.92 o 
   7  19   2       55.35       54.58      5.17 o 
   8  19   2       55.31       55.65      5.13 o 
   9  19   2      140.98      143.54     12.52 o 
  10  19   2       71.64       63.73      6.75 o 
  11  19   2       39.03       38.76      4.66 o 
  12  19   2      189.79      168.83     14.18 o 
  13  19   2       18.97       17.12      3.61 o 
  14  19   2       49.66       50.22      6.20 o 
  15  19   2       23.14       23.36      3.98 o 
  16  19   2       23.87       27.05      3.83 o 
  17  19   2       23.21       15.84      3.52 o 
   0  20   2       99.58       96.69     14.71 o 
   1  20   2       15.89       16.63      4.08 o 
   2  20   2       56.61       62.37      6.21 o 
   3  20   2       21.11       31.21      4.38 o 
   4  20   2      275.52      283.70     15.84 o 
   5  20   2       91.67       90.21      7.76 o 
   6  20   2       34.56       33.27      5.60 o 
   7  20   2      632.20      636.32     23.52 o 
   8  20   2        5.88       10.88      2.90 o 
   9  20   2       12.97       21.39      3.26 o 
  10  20   2       32.73       29.67      4.71 o 
  11  20   2       12.17       13.72      3.40 o 
  12  20   2       99.75       94.06     10.05 o 
  13  20   2       86.74       78.94      9.31 o 
  14  20   2       29.40       33.95      4.83 o 
  15  20   2        9.88        9.74      2.77 o 
   1  21   2        1.07        7.93      2.80 o 
   2  21   2        3.48        8.48      2.54 o 
   3  21   2       44.89       43.15      4.76 o 
   4  21   2      140.24      136.32     11.95 o 
   5  21   2       52.35       56.99      5.67 o 
   6  21   2      441.02      446.29     14.24 o 
   7  21   2      140.95      126.69     11.97 o 
   8  21   2      225.09      212.46     17.40 o 
   9  21   2      128.41      139.34     15.66 o 
  10  21   2       18.69       21.16      4.06 o 
  11  21   2        7.14        4.29      2.67 o 
   0  22   2      240.79      221.97     35.27 o 
   1  22   2      334.82      333.47     26.29 o 
   2  22   2       55.82       63.05      7.58 o 
   3  22   2      405.82      472.59     27.33 o 
   4  22   2       47.10       56.64      5.66 o 
   5  22   2      187.71      149.66     14.91 o 
   6  22   2      150.40      131.34     15.84 o 
   2   0   3       81.17       85.74      5.40 o 
   4   0   3      245.24      227.11      3.85 o 
   6   0   3     2488.56     2719.58     17.87 o 
   8   0   3     4783.62     5355.98     45.93 o 
  10   0   3      209.65      211.12     11.12 o 
  12   0   3       25.05       13.29      2.91 o 
  14   0   3     2113.42     2147.33     31.80 o 
  16   0   3      933.84      930.49     20.13 o 
  18   0   3      984.37      957.31     18.75 o 
  20   0   3      505.97      523.79     28.91 o 
  22   0   3     1114.01     1110.88     20.45 o 
  24   0   3       62.95       57.34      8.02 o 
  26   0   3      176.46      177.79     21.69 o 
  28   0   3      156.92      193.73     24.70 o 
  30   0   3      120.64      101.26     19.46 o 
  32   0   3       90.29       81.86     14.92 o 
   0   1   3      626.58      631.45      6.63 o 
   1   1   3      686.84      669.82      4.97 o 
   2   1   3      472.28      482.97      3.86 o 
   3   1   3       76.23       85.12      3.11 o 
   4   1   3     1470.98     1564.80      7.76 o 
   5   1   3      416.77      452.18      5.17 o 
   6   1   3     5803.26     6291.53     20.36 o 
   7   1   3      204.13      214.46      3.37 o 
   8   1   3      978.59      939.42      7.67 o 
   9   1   3      338.93      338.30      3.82 o 
  10   1   3     4527.53     4734.38     22.53 o 
  11   1   3     1505.55     1585.60      9.05 o 
  12   1   3      416.84      421.18      7.04 o 
  13   1   3      439.28      448.60      7.96 o 
  14   1   3      613.57      618.20     10.87 o 
  15   1   3       62.08       60.11      5.64 o 
  16   1   3      135.89      131.54      9.86 o 
  17   1   3      273.74      286.71      9.81 o 
  18   1   3      449.85      462.13      9.02 o 
  19   1   3      306.24      304.81     13.88 o 
  20   1   3     1334.12     1282.16     17.13 o 
  21   1   3       64.87       39.96      4.83 o 
  22   1   3      351.98      355.04     15.69 o 
  23   1   3      118.58      107.13      8.17 o 
  24   1   3      337.59      337.60     15.50 o 
  25   1   3       92.77       80.82      7.16 o 
  26   1   3       99.60      116.68     11.63 o 
  27   1   3       56.89       70.37      8.40 o 
  28   1   3        9.83       14.41      3.49 o 
  29   1   3      175.31      166.77     22.55 o 
  30   1   3      149.88      139.06     16.83 o 
  31   1   3       27.05       18.32      7.69 o 
  32   1   3       36.06       32.28      6.33 o 
   1   2   3      716.76      716.82      4.13 o 
   2   2   3      302.40      280.97      3.27 o 
   3   2   3      872.28      864.57      5.78 o 
   4   2   3     1249.75     1282.35      7.88 o 
   5   2   3      589.16      604.67      5.12 o 
   6   2   3      962.15      984.03      6.94 o 
   7   2   3     1546.55     1645.46      7.84 o 
   8   2   3     4760.32     4982.33     19.84 o 
   9   2   3      579.50      579.45      5.39 o 
  10   2   3      264.23      261.02      3.10 o 
  11   2   3      709.81      680.05      5.00 o 
  12   2   3      202.99      184.25      4.20 o 
  13   2   3      762.76      734.85      7.45 o 
  14   2   3      705.21      704.69     13.43 o 
  15   2   3      423.65      412.99      8.90 o 
  16   2   3      223.00      231.51      9.33 o 
  17   2   3     1195.95     1198.66     13.44 o 
  18   2   3     1631.95     1660.98     19.12 o 
  19   2   3       31.85       36.17      4.05 o 
  20   2   3      372.09      378.91     19.48 o 
  21   2   3      685.36      707.16     12.19 o 
  22   2   3      781.51      734.15     11.11 o 
  23   2   3       98.07      101.38      8.92 o 
  24   2   3      296.09      292.67     16.80 o 
  25   2   3       94.83       86.50      8.34 o 
  26   2   3       34.19       24.86      4.42 o 
  27   2   3       97.13      100.65      9.83 o 
  28   2   3       16.43       14.40      3.72 o 
  29   2   3       38.11       42.76      5.54 o 
  30   2   3        2.18        9.96      3.08 o 
  31   2   3       52.01       42.18      7.11 o 
  32   2   3        0.35        2.45      2.94 o 
   0   3   3      106.61       88.16      3.95 o 
   1   3   3     1068.53      999.72      5.61 o 
   2   3   3      841.88      806.92      6.07 o 
   3   3   3      602.97      560.76      6.46 o 
   4   3   3     1720.50     1762.34      9.75 o 
   5   3   3     2590.43     2670.40     10.49 o 
   6   3   3      438.26      415.42      4.30 o 
   7   3   3      912.10      994.36      8.06 o 
   8   3   3       42.59       39.23      2.43 o 
   9   3   3      985.17      927.00      7.71 o 
  10   3   3      252.52      233.17      3.83 o 
  11   3   3      704.98      705.20      5.05 o 
  12   3   3      267.77      275.15      5.06 o 
  13   3   3        3.93        6.55      1.55 o 
  14   3   3      579.48      604.12      7.77 o 
  15   3   3      758.86      766.73      5.84 o 
  16   3   3     1468.96     1412.37     14.59 o 
  17   3   3      133.22      129.54     11.06 o 
  18   3   3     1302.69     1287.78     15.93 o 
  19   3   3      897.08      880.43     25.39 o 
  20   3   3      273.35      264.61     14.53 o 
  21   3   3     2277.42     2266.52     26.59 o 
  22   3   3       52.21       72.21      7.54 o 
  23   3   3      116.93      111.76      9.37 o 
  24   3   3       43.22       34.73      8.64 o 
  25   3   3       15.76       16.47      3.33 o 
  26   3   3      135.42      126.86     10.87 o 
  27   3   3      189.62      196.83     15.33 o 
  28   3   3      151.38      158.75     14.38 o 
  29   3   3       23.33       26.36      4.09 o 
  30   3   3       47.16       56.41      7.68 o 
  31   3   3       96.14       94.78     10.38 o 
  32   3   3       70.65       62.16      7.66 o 
   1   4   3      880.13      900.62      6.54 o 
   2   4   3     1229.45     1247.21      8.11 o 
   3   4   3     1039.74     1069.55     11.36 o 
   4   4   3      452.06      443.18      4.55 o 
   5   4   3     2204.49     2253.97     10.38 o 
   6   4   3     1260.46     1265.80      9.27 o 
   7   4   3     6152.31     6471.94     24.50 o 
   8   4   3      685.61      702.77      6.98 o 
   9   4   3      626.99      559.50      4.86 o 
  10   4   3      149.94      143.34      4.89 o 
  11   4   3       88.99       85.13      4.09 o 
  12   4   3      265.55      269.26      5.41 o 
  13   4   3      276.12      269.64      6.86 o 
  14   4   3      612.56      616.16     13.10 o 
  15   4   3       38.72       38.27      3.20 o 
  16   4   3     1273.24     1260.26     18.80 o 
  17   4   3      919.23      894.58      9.62 o 
  18   4   3     1125.65     1094.79     10.38 o 
  19   4   3     1033.92     1069.95     23.92 o 
  20   4   3        7.52        8.20      3.14 o 
  21   4   3      154.94      176.30     14.83 o 
  22   4   3       29.67       39.85      4.53 o 
  23   4   3       24.88       24.52      3.27 o 
  24   4   3      292.03      297.58     16.94 o 
  25   4   3       11.77       12.51      3.17 o 
  26   4   3      111.78      107.51     11.71 o 
  27   4   3       11.91        8.98      2.38 o 
  28   4   3       23.80       34.40      5.09 o 
  29   4   3       32.96       32.43      4.76 o 
  30   4   3      178.15      179.06     18.89 o 
  31   4   3        7.02       14.42      2.71 o 
   0   5   3     3111.29     3434.15     30.05 o 
   1   5   3      233.84      247.75      4.25 o 
   2   5   3      999.82     1023.88      9.36 o 
   3   5   3      995.60     1043.88      9.03 o 
   4   5   3     3813.24     4164.93     23.98 o 
   5   5   3      595.46      635.01      6.24 o 
   6   5   3      433.27      430.73      7.26 o 
   7   5   3     2312.84     2420.73     15.01 o 
   8   5   3      773.59      736.61     10.01 o 
   9   5   3     3236.82     3157.79     15.23 o 
  10   5   3      112.95       97.39      3.71 o 
  11   5   3     1137.16     1202.76     11.31 o 
  12   5   3       70.70       83.37      5.06 o 
  13   5   3      467.34      445.89      7.06 o 
  14   5   3      771.09      764.21      7.13 o 
  15   5   3      103.84      120.39      6.21 o 
  16   5   3      550.14      502.80      6.19 o 
  17   5   3      548.92      540.33      3.55 o 
  18   5   3      608.88      594.56      8.70 o 
  19   5   3      143.07      127.12      7.94 o 
  20   5   3      112.44      125.84     11.21 o 
  21   5   3      304.91      326.71     11.51 o 
  22   5   3      213.28      228.33     16.37 o 
  23   5   3      188.82      188.11     12.85 o 
  24   5   3       40.04       39.84      4.84 o 
  25   5   3      114.31      108.41     10.40 o 
  26   5   3       31.15       38.34      5.06 o 
  27   5   3      142.61      138.53     12.78 o 
  28   5   3       23.25       30.22      7.45 o 
  29   5   3       47.67       43.92      6.80 o 
  30   5   3       48.20       55.14      9.26 o 
  31   5   3      277.40      320.86     14.70 o 
   1   6   3     3603.56     3715.43     28.83 o 
   2   6   3     1478.37     1588.65     14.76 o 
   3   6   3      315.78      312.40      5.34 o 
   4   6   3      214.53      214.12      3.92 o 
   5   6   3      709.48      683.31      6.07 o 
   6   6   3       65.81       60.69      3.20 o 
   7   6   3      164.72      165.77      3.60 o 
   8   6   3     1118.78     1116.79      9.48 o 
   9   6   3      207.32      191.91      5.75 o 
  10   6   3       43.21       32.76      2.25 o 
  11   6   3      163.27      155.23      4.72 o 
  12   6   3      430.15      436.59      6.42 o 
  13   6   3      283.49      272.04      6.26 o 
  14   6   3      395.21      380.14      6.11 o 
  15   6   3     1608.24     1611.63     14.42 o 
  16   6   3     1864.10     1841.95     14.93 o 
  17   6   3     2272.03     2301.31     17.84 o 
  18   6   3       50.68       46.83      4.13 o 
  19   6   3     1097.54     1105.13     15.44 o 
  20   6   3      330.24      337.07     10.57 o 
  21   6   3      276.33      280.96     16.52 o 
  22   6   3      836.87      882.90     15.19 o 
  23   6   3      161.05      157.94     14.02 o 
  24   6   3      146.38      143.70     13.01 o 
  25   6   3       22.82       20.34      3.92 o 
  26   6   3       18.17       13.20      5.17 o 
  27   6   3       36.48       45.31      5.30 o 
  28   6   3       54.77       62.27      8.13 o 
  29   6   3      106.17       93.89     12.60 o 
  30   6   3       23.06       25.07      4.01 o 
  31   6   3        7.28       11.54      3.74 o 
   0   7   3      927.53      913.70     14.61 o 
   1   7   3      267.59      278.07      8.04 o 
   2   7   3      251.77      269.81      6.77 o 
   3   7   3      305.94      309.88      3.21 o 
   4   7   3      544.49      557.52      6.49 o 
   5   7   3       25.25       25.84      1.96 o 
   6   7   3      758.64      755.71      8.48 o 
   7   7   3      422.41      389.23      5.02 o 
   8   7   3      105.98       99.97      4.18 o 
   9   7   3      202.66      203.25      7.90 o 
  10   7   3      569.24      537.01      7.71 o 
  11   7   3      141.66      142.50      5.64 o 
  12   7   3      589.00      575.29      6.35 o 
  13   7   3      308.73      287.27      7.78 o 
  14   7   3      318.85      316.93      6.10 o 
  15   7   3      470.10      444.54      6.27 o 
  16   7   3      196.29      200.18      8.44 o 
  17   7   3     1213.82     1239.72     14.59 o 
  18   7   3      442.19      429.66      8.30 o 
  19   7   3      573.01      556.84      8.55 o 
  20   7   3      162.46      171.69     14.20 o 
  21   7   3      338.17      327.35     13.23 o 
  22   7   3      361.97      340.79     21.10 o 
  23   7   3        3.35        6.44      2.08 o 
  24   7   3      126.85      119.32     14.08 o 
  25   7   3       16.35       15.57      3.63 o 
  26   7   3        6.48       12.82      2.98 o 
  27   7   3       97.03      102.56     11.95 o 
  28   7   3       82.19       81.92      8.94 o 
  29   7   3        5.39       11.00      2.90 o 
  30   7   3       44.12       37.84      5.64 o 
   1   8   3      318.51      305.29      9.25 o 
   2   8   3       54.37       63.53      6.77 o 
   3   8   3      930.49     1012.95     14.82 o 
   4   8   3      811.15      834.23      9.93 o 
   5   8   3      287.36      291.64      5.92 o 
   6   8   3     1023.49     1116.40     14.06 o 
   7   8   3      124.62      112.69      4.45 o 
   8   8   3      656.38      643.63      7.52 o 
   9   8   3      232.83      234.83      4.69 o 
  10   8   3      245.19      256.25      7.24 o 
  11   8   3       59.45       50.46      4.10 o 
  12   8   3      144.07      126.11      7.05 o 
  13   8   3      386.54      382.31      8.69 o 
  14   8   3     1627.88     1614.36     22.50 o 
  15   8   3      343.16      329.65      6.04 o 
  16   8   3      834.97      826.16     10.99 o 
  17   8   3     1400.89     1438.84     15.95 o 
  18   8   3      167.10      172.29      8.37 o 
  19   8   3       26.50       37.33      3.38 o 
  20   8   3      224.11      235.42     13.79 o 
  21   8   3       79.81       75.17      7.54 o 
  22   8   3      136.78      156.82     12.80 o 
  23   8   3      426.93      464.79     16.52 o 
  24   8   3       14.84       20.53      4.49 o 
  25   8   3       16.72       12.99      4.66 o 
  26   8   3       64.52       59.61      8.71 o 
  27   8   3       52.88       42.69      6.33 o 
  28   8   3       12.00        7.05      2.90 o 
  29   8   3       63.55       57.89      8.75 o 
  30   8   3       21.37       11.68      3.93 o 
   0   9   3      928.64      944.29     26.08 o 
   1   9   3      225.96      237.35      9.94 o 
   2   9   3      566.69      569.87     11.98 o 
   3   9   3      216.97      228.32      9.13 o 
   4   9   3      307.70      288.97      6.96 o 
   5   9   3      687.94      736.36      9.12 o 
   6   9   3       22.17       24.14      2.03 o 
   7   9   3       57.47       62.25      4.25 o 
   8   9   3      213.68      208.00      3.56 o 
   9   9   3      112.16      119.77      5.04 o 
  10   9   3      411.06      378.44      7.32 o 
  11   9   3      902.11      916.46     13.86 o 
  12   9   3      106.02      112.24      5.37 o 
  13   9   3      569.66      546.41      7.98 o 
  14   9   3      174.49      184.27     10.75 o 
  15   9   3     1267.23     1294.06     15.12 o 
  16   9   3      452.47      445.25     10.44 o 
  17   9   3     1281.75     1303.93     10.85 o 
  18   9   3      277.35      255.53      8.31 o 
  19   9   3      320.60      307.44     12.77 o 
  20   9   3      127.32      151.06     11.83 o 
  21   9   3       89.21       84.19      7.30 o 
  22   9   3       97.79       78.62      8.54 o 
  23   9   3      147.83      145.77     16.87 o 
  24   9   3       26.06       34.24      4.60 o 
  25   9   3        6.25       15.36      2.99 o 
  26   9   3      120.25      120.35     14.51 o 
  27   9   3       29.16       36.36      5.29 o 
  28   9   3       24.21       21.99      4.81 o 
  29   9   3       29.48       32.21      4.56 o 
   1  10   3      238.50      263.94     18.14 o 
   2  10   3      161.75      169.67     17.07 o 
   3  10   3       35.54       33.61      2.78 o 
   4  10   3      428.44      398.90      4.76 o 
   5  10   3      429.38      393.63      9.35 o 
   6  10   3      330.37      317.02      5.46 o 
   7  10   3       14.09       15.30      1.70 o 
   8  10   3      151.85      131.38      5.97 o 
   9  10   3        5.67        7.94      1.64 o 
  10  10   3      433.32      452.80      7.80 o 
  11  10   3      374.21      372.37      9.55 o 
  12  10   3      404.73      390.37      6.55 o 
  13  10   3      283.62      278.21      7.44 o 
  14  10   3       99.06      107.50      8.40 o 
  15  10   3      517.19      501.24      9.93 o 
  16  10   3      608.46      595.30     17.14 o 
  17  10   3       74.99       69.38      5.80 o 
  18  10   3      576.17      559.55     10.36 o 
  19  10   3        5.18        6.25      2.39 o 
  20  10   3      278.52      300.14     15.16 o 
  21  10   3      150.40      136.35     14.13 o 
  22  10   3       31.53       34.78      3.71 o 
  23  10   3      140.45      135.82     13.66 o 
  24  10   3       16.98       15.55      3.30 o 
  25  10   3      118.01       99.06     10.54 o 
  26  10   3       47.06       47.77      6.31 o 
  27  10   3        8.79       17.49      3.85 o 
  28  10   3       67.40       60.70      8.73 o 
   0  11   3      400.48      379.22     10.45 o 
   1  11   3      334.59      309.49     10.49 o 
   2  11   3      203.22      211.65     14.08 o 
   3  11   3      660.63      665.59      9.16 o 
   4  11   3      583.79      548.97      7.04 o 
   5  11   3      380.74      344.88      9.90 o 
   6  11   3        8.74        5.02      1.68 o 
   7  11   3       50.73       50.39      4.14 o 
   8  11   3       79.68       87.73      5.07 o 
   9  11   3      368.74      361.51      8.41 o 
  10  11   3     2583.84     2642.22     19.85 o 
  11  11   3       82.13       80.10      5.58 o 
  12  11   3      586.30      583.65      9.33 o 
  13  11   3      136.45      136.69      8.76 o 
  14  11   3      142.33      145.16      8.45 o 
  15  11   3      333.64      333.57      6.32 o 
  16  11   3      450.37      453.49      8.18 o 
  17  11   3       67.03       68.30      5.48 o 
  18  11   3      263.46      271.48     10.73 o 
  19  11   3      151.82      147.50     10.79 o 
  20  11   3      131.63      116.85     10.87 o 
  21  11   3       24.92       19.47      3.55 o 
  22  11   3       22.83       18.59      3.71 o 
  23  11   3      149.52      139.48     12.22 o 
  24  11   3      113.65      103.54     12.09 o 
  25  11   3       30.97       36.65      6.45 o 
  26  11   3        1.72        8.49      3.87 o 
  27  11   3       43.57       46.22      7.94 o 
   1  12   3      385.80      413.61     10.22 o 
   2  12   3      230.92      219.51      4.86 o 
   3  12   3       16.08       13.29      1.60 o 
   4  12   3      247.30      243.48      9.02 o 
   5  12   3      160.11      139.55      7.98 o 
   6  12   3       72.30       63.37      4.41 o 
   7  12   3       78.92       69.00      5.09 o 
   8  12   3      336.07      334.38      8.41 o 
   9  12   3       33.12       39.81      3.40 o 
  10  12   3      537.16      564.32      9.63 o 
  11  12   3      100.73       91.02      6.45 o 
  12  12   3      636.48      622.12      7.89 o 
  13  12   3     1126.91     1152.37      9.86 o 
  14  12   3      416.21      397.46      8.57 o 
  15  12   3      163.42      171.23      9.37 o 
  16  12   3      109.91       94.69      7.35 o 
  17  12   3       48.07       51.52      4.80 o 
  18  12   3       40.33       34.90      4.70 o 
  19  12   3      133.27      121.10     10.47 o 
  20  12   3       14.16       21.27      6.50 o 
  21  12   3       82.18       83.16     10.41 o 
  22  12   3      128.40      128.55     13.27 o 
  23  12   3       56.77       59.81      7.17 o 
  24  12   3       20.88       19.42      3.40 o 
  25  12   3      133.04      120.97     18.05 o 
  26  12   3       62.93       64.74      9.49 o 
  27  12   3        6.94        9.79      2.29 o 
   0  13   3       87.79      109.20     25.65 o 
   1  13   3       38.70       30.19      3.77 o 
   2  13   3      995.74      964.94     10.80 o 
   3  13   3      105.56       90.25      6.84 o 
   4  13   3      977.04      953.33     12.19 o 
   5  13   3       56.21       45.83      3.59 o 
   6  13   3       92.64       85.11      4.36 o 
   7  13   3      380.16      392.89      8.40 o 
   8  13   3       58.79       60.85      4.93 o 
   9  13   3      292.09      280.92     11.93 o 
  10  13   3       68.87       79.48      7.34 o 
  11  13   3       32.79       35.87      3.85 o 
  12  13   3       80.84       85.82      7.35 o 
  13  13   3       65.67       64.87      5.11 o 
  14  13   3      303.87      327.33      8.73 o 
  15  13   3       40.80       40.35      4.60 o 
  16  13   3      124.86      130.63     11.66 o 
  17  13   3       97.51       94.70      8.42 o 
  18  13   3       11.95       21.27      3.39 o 
  19  13   3       25.09       21.86      3.35 o 
  20  13   3       27.87       28.44      5.20 o 
  21  13   3      149.11      136.61     12.54 o 
  22  13   3       48.28       41.72      6.40 o 
  23  13   3       20.24       14.17      3.87 o 
  24  13   3        8.76        7.01      3.57 o 
  25  13   3       29.35       22.65      4.97 o 
   1  14   3      126.30      136.37     13.04 o 
   2  14   3     1031.54      984.59     15.08 o 
   3  14   3      811.18      784.60     16.89 o 
   4  14   3      182.92      176.83      8.64 o 
   5  14   3       64.35       75.27      7.08 o 
   6  14   3      764.82      748.59     12.47 o 
   7  14   3      284.54      266.04     14.78 o 
   8  14   3      207.77      205.07     11.56 o 
   9  14   3       22.45       27.64      2.98 o 
  10  14   3       39.20       37.78      4.01 o 
  11  14   3      140.32      123.98      9.77 o 
  12  14   3      390.85      387.73     12.46 o 
  13  14   3       93.12       92.40      8.22 o 
  14  14   3      418.78      428.00     11.73 o 
  15  14   3       80.74       74.48      7.54 o 
  16  14   3      365.35      383.89     11.59 o 
  17  14   3       89.26       90.46      8.39 o 
  18  14   3       59.60       50.95      5.66 o 
  19  14   3       16.09       10.10      2.69 o 
  20  14   3      106.53       93.66     10.55 o 
  21  14   3       55.95       47.47      6.12 o 
  22  14   3      133.54      118.39     18.53 o 
  23  14   3        8.25       10.19      4.20 o 
  24  14   3      118.94      107.46     12.96 o 
   0  15   3       70.58       73.91      9.35 o 
   1  15   3      221.15      218.14     15.91 o 
   2  15   3     1001.66     1015.33     14.73 o 
   3  15   3       72.23       72.62      6.81 o 
   4  15   3       54.68       67.76      8.30 o 
   5  15   3      184.38      202.01     14.13 o 
   6  15   3      627.98      662.25     11.67 o 
   7  15   3      226.90      254.28     13.27 o 
   8  15   3      120.19      128.29     11.34 o 
   9  15   3      651.82      640.03     15.54 o 
  10  15   3      382.87      382.61     21.02 o 
  11  15   3      670.05      678.80     20.49 o 
  12  15   3       38.39       41.82      5.54 o 
  13  15   3      197.49      224.53      9.19 o 
  14  15   3      444.77      441.34     24.69 o 
  15  15   3      121.65      114.23     10.04 o 
  16  15   3      324.37      351.66     14.63 o 
  17  15   3        8.54       10.76      2.71 o 
  18  15   3       89.72       76.59      9.38 o 
  19  15   3      342.24      338.50     22.82 o 
  20  15   3       35.76       35.58      8.65 o 
  21  15   3       21.35       21.02      4.63 o 
  22  15   3       21.31       30.56      5.90 o 
  23  15   3       76.11      100.12     13.41 o 
   1  16   3        8.53       10.55      3.39 o 
   2  16   3       78.13       81.74      6.64 o 
   3  16   3       24.91       28.86      3.83 o 
   4  16   3      212.04      242.98     16.14 o 
   5  16   3       29.99       30.52      4.78 o 
   6  16   3       50.59       44.58      5.23 o 
   7  16   3        5.30       13.29      3.10 o 
   8  16   3        9.58       15.97      3.68 o 
   9  16   3       43.69       44.72      4.41 o 
  10  16   3       12.17       13.45      4.01 o 
  11  16   3       31.07       31.85      4.37 o 
  12  16   3        2.16        7.26      2.88 o 
  13  16   3      456.44      455.92     21.22 o 
  14  16   3      179.45      142.40     12.94 o 
  15  16   3       22.66       20.16      3.37 o 
  16  16   3      100.91       88.58      9.86 o 
  17  16   3       14.52       15.54      3.32 o 
  18  16   3       39.72       33.90      4.87 o 
  19  16   3       11.15       18.01      3.82 o 
  20  16   3       60.87       39.94      9.78 o 
  21  16   3        6.04       12.84      3.58 o 
   0  17   3       30.31       39.99      5.85 o 
   1  17   3      810.53      797.06     17.13 o 
   2  17   3      145.74      136.87     11.14 o 
   3  17   3      516.23      482.85     24.35 o 
   4  17   3      405.17      420.38     14.89 o 
   5  17   3       67.15       63.31      6.10 o 
   6  17   3       71.20       81.48      7.78 o 
   7  17   3      161.72      143.41     12.66 o 
   8  17   3       20.94       26.52      4.97 o 
   9  17   3       60.95       55.06      6.81 o 
  10  17   3        3.70       10.18      2.70 o 
  11  17   3      157.33      140.19     10.63 o 
  12  17   3       11.05       10.37      3.80 o 
  13  17   3      222.70      226.55     17.92 o 
  14  17   3        5.52        7.13      2.38 o 
  15  17   3      443.49      478.66     18.73 o 
  16  17   3      173.70      151.88     16.02 o 
  17  17   3      113.44       99.58      8.92 o 
  18  17   3      275.64      274.01     24.51 o 
  19  17   3       97.57      101.58     12.55 o 
  20  17   3       23.59       25.78      6.69 o 
   1  18   3      130.68      122.18     11.72 o 
   2  18   3      424.21      442.55     15.41 o 
   3  18   3     1232.27     1276.89     16.58 o 
   4  18   3      160.47      137.48     14.07 o 
   5  18   3       55.40       54.47      5.75 o 
   6  18   3      177.61      195.48     14.15 o 
   7  18   3      226.81      225.29     15.53 o 
   8  18   3       25.44       27.48      4.57 o 
   9  18   3      155.95      143.01     11.99 o 
  10  18   3       12.62       13.48      3.15 o 
  11  18   3       91.04      106.19     10.69 o 
  12  18   3       84.94       84.32      7.77 o 
  13  18   3       55.76       37.88      4.89 o 
  14  18   3       96.38       97.53     10.96 o 
  15  18   3       53.08       47.38      7.16 o 
  16  18   3      172.39      147.84     15.53 o 
  17  18   3        9.24        9.71      3.20 o 
  18  18   3       27.43       30.55      5.10 o 
   0  19   3      237.90      202.11     24.74 o 
   1  19   3      294.40      270.27     16.91 o 
   2  19   3       80.13       85.18      8.74 o 
   3  19   3      759.67      780.76     17.10 o 
   4  19   3      363.72      375.19     19.15 o 
   5  19   3        7.19       11.28      3.14 o 
   6  19   3      225.33      215.94     15.88 o 
   7  19   3      392.82      365.71     20.41 o 
   8  19   3       47.56       54.28      6.61 o 
   9  19   3       21.08       16.53      3.47 o 
  10  19   3       10.71       10.34      3.37 o 
  11  19   3       61.97       53.69      6.17 o 
  12  19   3       19.80       19.97      3.35 o 
  13  19   3       76.77       76.31      9.01 o 
  14  19   3      332.12      367.99     15.70 o 
  15  19   3       55.81       47.98      5.45 o 
   1  20   3      126.14      132.70     11.68 o 
   2  20   3       17.06       21.37      3.52 o 
   3  20   3       65.13       65.05      7.62 o 
   4  20   3       30.01       29.43      5.33 o 
   5  20   3      545.44      541.96     12.62 o 
   6  20   3       35.22       44.54      5.99 o 
   7  20   3       50.40       52.18      6.88 o 
   8  20   3      275.43      286.58     21.68 o 
   9  20   3       86.43       86.78      8.57 o 
  10  20   3       64.55       61.47      7.19 o 
  11  20   3       67.47       58.36      6.34 o 
  12  20   3       88.74       79.16      9.19 o 
   0  21   3      325.15      260.86     36.97 o 
   1  21   3       19.31       18.70      4.46 o 
   2  21   3       62.43       52.82      7.27 o 
   3  21   3      202.00      199.27     14.99 o 
   4  21   3       16.89       14.24      3.52 o 
   5  21   3        8.25       12.37      2.95 o 
   6  21   3      109.88      102.03     10.84 o 
   7  21   3       12.21       16.16      2.58 o 
   8  21   3       56.00       48.66      6.18 o 
   0   0   4      703.43      670.04     21.03 o 
   2   0   4      591.50      637.91      6.71 o 
   4   0   4      114.56      112.47      7.94 o 
   6   0   4      623.18      634.41     12.19 o 
   8   0   4      515.29      570.25      9.28 o 
  10   0   4      159.79      148.43      8.39 o 
  12   0   4      399.72      381.57      9.72 o 
  14   0   4      403.30      411.18     21.37 o 
  16   0   4       41.96       50.51      7.73 o 
  18   0   4     1070.06     1029.80     19.83 o 
  20   0   4      563.74      526.77     20.53 o 
  22   0   4        3.95       16.19      3.98 o 
  24   0   4       53.68       56.47      8.15 o 
  26   0   4       18.19       32.78     10.05 o 
  28   0   4      343.46      352.34     69.02 o 
  30   0   4       48.86       40.37      8.05 o 
   1   1   4      340.74      366.67      4.78 o 
   2   1   4      519.40      532.11      5.42 o 
   3   1   4      846.75      917.54      6.46 o 
   4   1   4      719.31      717.76      6.66 o 
   5   1   4      730.08      755.08      5.57 o 
   6   1   4      411.21      377.55      4.73 o 
   7   1   4      626.33      655.23      5.07 o 
   8   1   4       87.15       90.80      4.99 o 
   9   1   4      282.38      295.39      6.65 o 
  10   1   4        9.57       11.00      1.64 o 
  11   1   4      145.31      134.21      6.96 o 
  12   1   4       72.97       77.77      5.09 o 
  13   1   4      711.52      702.55      8.90 o 
  14   1   4      541.00      569.61     11.64 o 
  15   1   4       45.18       45.62      4.51 o 
  16   1   4     1130.23     1120.60     12.41 o 
  17   1   4       46.67       51.83      4.84 o 
  18   1   4      643.30      622.19     11.09 o 
  19   1   4      285.47      263.68     10.56 o 
  20   1   4      327.14      303.98     13.42 o 
  21   1   4      562.69      566.57     13.03 o 
  22   1   4      151.11      132.41     11.52 o 
  23   1   4      185.01      178.90     13.62 o 
  24   1   4      277.84      249.44     16.00 o 
  25   1   4        0.85        7.96      2.50 o 
  26   1   4        0.59       11.08      2.88 o 
  27   1   4       18.97       28.13      3.88 o 
  28   1   4        8.39       16.05      3.12 o 
  29   1   4      331.14      406.95     36.55 o 
  30   1   4       42.48       32.92      6.14 o 
   0   2   4     3717.61     3914.19     25.82 o 
   1   2   4      593.59      592.83      9.17 o 
   2   2   4      155.43      152.75      4.36 o 
   3   2   4       53.24       67.58      4.28 o 
   4   2   4      482.81      513.79      4.67 o 
   5   2   4      312.55      307.94      3.48 o 
   6   2   4        5.90        4.75      1.07 o 
   7   2   4      663.07      669.16      5.33 o 
   8   2   4      459.63      456.49      5.11 o 
   9   2   4      177.49      186.59      5.86 o 
  10   2   4      456.01      427.45      5.52 o 
  11   2   4      497.35      510.56      7.92 o 
  12   2   4      213.94      199.18     10.15 o 
  13   2   4      640.30      620.09      5.74 o 
  14   2   4       33.13       27.38      3.14 o 
  15   2   4      917.19      945.41     12.23 o 
  16   2   4     1429.58     1435.22     16.10 o 
  17   2   4      219.90      223.93      8.57 o 
  18   2   4      378.08      347.14     11.99 o 
  19   2   4      435.16      464.24     11.54 o 
  20   2   4       90.85       88.81      8.35 o 
  21   2   4      120.84      137.71     12.06 o 
  22   2   4      125.09      121.71     10.32 o 
  23   2   4       15.56       15.72      3.03 o 
  24   2   4       14.83       15.88      2.93 o 
  25   2   4       21.99       26.75      3.68 o 
  26   2   4        8.25       11.42      2.90 o 
  27   2   4       60.10       61.62      7.90 o 
  28   2   4      269.39      339.62     19.03 o 
  29   2   4      114.95       86.94     12.24 o 
  30   2   4      119.61      118.37     15.69 o 
   1   3   4      391.33      408.87      5.12 o 
   2   3   4      875.74      878.57      6.53 o 
   3   3   4      132.17      131.02      5.10 o 
   4   3   4      839.48      826.31      7.98 o 
   5   3   4      110.30       90.49      4.76 o 
   6   3   4      218.89      221.41      3.85 o 
   7   3   4      395.33      390.29      6.31 o 
   8   3   4      135.37      122.89      5.11 o 
   9   3   4       33.56       26.34      2.09 o 
  10   3   4      320.34      305.88      4.87 o 
  11   3   4       68.31       58.31      4.31 o 
  12   3   4      138.42      116.24      4.94 o 
  13   3   4     1239.37     1231.17     10.98 o 
  14   3   4       72.37       59.44      4.04 o 
  15   3   4     1334.71     1333.29     12.38 o 
  16   3   4       32.56       34.30      4.25 o 
  17   3   4      703.15      713.75     22.78 o 
  18   3   4      455.29      412.76     15.66 o 
  19   3   4       92.75       84.07      8.75 o 
  20   3   4      720.43      749.86     20.36 o 
  21   3   4      460.55      444.24     16.42 o 
  22   3   4       30.06       33.47      4.56 o 
  23   3   4      235.12      223.67     16.61 o 
  24   3   4      226.78      230.75     15.17 o 
  25   3   4       13.12       15.56      3.36 o 
  26   3   4      121.34      135.62     12.79 o 
  27   3   4       64.96       58.32      6.24 o 
  28   3   4       67.73       70.18      7.10 o 
  29   3   4       19.22       22.97      3.89 o 
  30   3   4      151.95      154.89     16.86 o 
   0   4   4     1848.97     1810.91     22.94 o 
   1   4   4      253.39      246.10      5.78 o 
   2   4   4      643.00      618.19      7.07 o 
   3   4   4     1419.48     1423.49     11.98 o 
   4   4   4       71.62       69.02      3.38 o 
   5   4   4       58.85       63.50      3.74 o 
   6   4   4      750.85      756.32      7.14 o 
   7   4   4      682.34      680.88      7.40 o 
   8   4   4        8.59        7.33      1.29 o 
   9   4   4     1323.87     1321.03     14.03 o 
  10   4   4      638.80      617.01      7.97 o 
  11   4   4       76.33       70.64      5.09 o 
  12   4   4      279.92      272.98      8.75 o 
  13   4   4      214.58      189.46      5.57 o 
  14   4   4      408.96      361.59      6.74 o 
  15   4   4      206.69      179.93      8.79 o 
  16   4   4      849.91      847.21     16.33 o 
  17   4   4      310.13      297.58      9.02 o 
  18   4   4       17.92       20.77      3.01 o 
  19   4   4      244.96      245.60     10.58 o 
  20   4   4       59.93       47.50      5.69 o 
  21   4   4      435.35      458.57     12.18 o 
  22   4   4        6.02       11.27      3.00 o 
  23   4   4        7.82       10.00      2.48 o 
  24   4   4      104.90      110.51     12.27 o 
  25   4   4       40.91       36.55      5.96 o 
  26   4   4        6.78       10.34      3.11 o 
  27   4   4       28.11       37.99      4.90 o 
  28   4   4       76.89       77.88      9.89 o 
  29   4   4       70.94       69.60      8.42 o 
  30   4   4       21.07       16.41      4.65 o 
   1   5   4      219.59      224.55      3.31 o 
   2   5   4      110.91      107.93      3.51 o 
   3   5   4       41.66       37.40      2.53 o 
   4   5   4       51.92       58.35      3.66 o 
   5   5   4       97.37       97.78      4.34 o 
   6   5   4      292.33      294.85      4.66 o 
   7   5   4      778.25      783.51      8.17 o 
   8   5   4      565.66      588.41      8.56 o 
   9   5   4      224.48      213.65      6.97 o 
  10   5   4      111.66       93.85      6.53 o 
  11   5   4     1062.23     1082.22     13.24 o 
  12   5   4      400.41      373.96      6.18 o 
  13   5   4      511.57      486.59      7.69 o 
  14   5   4     1565.96     1555.30     12.23 o 
  15   5   4      322.61      285.02      9.93 o 
  16   5   4      449.48      427.50      6.22 o 
  17   5   4       92.49       90.75      8.67 o 
  18   5   4       41.72       31.80      3.77 o 
  19   5   4      524.13      484.27     10.38 o 
  20   5   4       48.33       42.92      4.55 o 
  21   5   4       45.69       41.26      4.67 o 
  22   5   4      331.15      329.82     22.94 o 
  23   5   4      214.08      205.65     18.01 o 
  24   5   4       47.61       46.83      5.77 o 
  25   5   4      110.18      109.37     10.72 o 
  26   5   4      101.00       83.78     10.37 o 
  27   5   4       90.74       85.24      9.35 o 
  28   5   4      235.27      274.76     11.72 o 
  29   5   4        3.63        8.54      2.54 o 
   0   6   4      119.50      106.91     15.41 o 
   1   6   4      429.80      434.89      5.81 o 
   2   6   4       26.67       19.12      1.87 o 
   3   6   4       90.81       94.14      5.08 o 
   4   6   4      107.28      117.94      3.99 o 
   5   6   4     1158.52     1172.38     10.74 o 
   6   6   4       79.08       80.03      3.63 o 
   7   6   4      196.46      194.42      3.41 o 
   8   6   4      394.79      420.06      4.82 o 
   9   6   4      400.04      381.24      5.49 o 
  10   6   4     1557.65     1535.50     19.37 o 
  11   6   4     1465.97     1487.42     13.28 o 
  12   6   4     5000.06     5102.19     35.65 o 
  13   6   4       30.61       30.16      2.89 o 
  14   6   4      630.23      638.59      8.36 o 
  15   6   4     1015.14     1008.72     12.04 o 
  16   6   4       52.06       41.04      4.09 o 
  17   6   4       27.82       25.02      2.96 o 
  18   6   4      109.95      120.20     10.84 o 
  19   6   4      122.63      104.35      9.77 o 
  20   6   4      437.55      443.08     11.04 o 
  21   6   4      240.26      255.67     16.76 o 
  22   6   4        4.47        6.27      2.18 o 
  23   6   4       34.31       25.86      3.43 o 
  24   6   4      109.91       94.61     10.98 o 
  25   6   4       88.37       84.66      8.57 o 
  26   6   4       21.41       33.60      4.69 o 
  27   6   4       23.85       23.51      5.18 o 
  28   6   4       59.53       62.55      7.44 o 
  29   6   4       21.58       23.26      4.81 o 
   1   7   4      578.98      646.54     13.09 o 
   2   7   4       29.92       29.67      3.49 o 
   3   7   4      190.66      200.81      4.90 o 
   4   7   4      538.26      532.81      6.31 o 
   5   7   4      145.88      134.31      4.80 o 
   6   7   4      659.92      624.40      5.34 o 
   7   7   4        4.53        7.40      1.07 o 
   8   7   4      892.91      902.15      7.94 o 
   9   7   4      185.79      172.17      8.59 o 
  10   7   4      918.64      932.66     10.73 o 
  11   7   4      215.29      210.66      6.04 o 
  12   7   4      818.28      813.94     12.96 o 
  13   7   4      212.74      206.34      7.58 o 
  14   7   4       17.47       15.62      2.03 o 
  15   7   4      287.42      281.77      7.05 o 
  16   7   4       41.12       41.26      3.56 o 
  17   7   4      541.16      538.01     10.86 o 
  18   7   4       98.99      105.97      8.86 o 
  19   7   4      468.24      455.73     11.65 o 
  20   7   4       49.42       38.58      4.73 o 
  21   7   4      120.14      125.06     12.05 o 
  22   7   4      131.93      137.40     12.79 o 
  23   7   4      176.72      164.45     12.41 o 
  24   7   4      176.58      156.36     15.95 o 
  25   7   4       23.75       29.66      4.26 o 
  26   7   4      274.21      301.21     12.87 o 
  27   7   4       94.18       95.46     10.59 o 
  28   7   4      143.74      137.65     14.41 o 
   0   8   4      840.03      936.08     20.29 o 
   1   8   4       32.72       34.46      4.45 o 
   2   8   4      109.90      110.72     11.38 o 
   3   8   4      691.59      739.58     11.86 o 
   4   8   4      114.80      129.51      5.57 o 
   5   8   4      469.79      492.48     11.47 o 
   6   8   4      158.57      136.69      5.85 o 
   7   8   4      123.01      121.88      7.71 o 
   8   8   4      606.40      595.76      7.43 o 
   9   8   4      664.15      672.41     10.58 o 
  10   8   4      368.26      360.39     10.66 o 
  11   8   4       32.43       37.79      3.02 o 
  12   8   4       72.68       73.27      5.89 o 
  13   8   4      159.18      166.89      9.69 o 
  14   8   4      396.82      384.91      5.86 o 
  15   8   4      103.66      109.95      6.05 o 
  16   8   4      561.53      564.80     10.29 o 
  17   8   4      123.48      103.64      7.43 o 
  18   8   4       84.08       79.38      7.40 o 
  19   8   4      193.74      179.47     14.55 o 
  20   8   4      893.53      940.75     13.86 o 
  21   8   4      439.86      426.55     18.61 o 
  22   8   4       20.83       29.53      4.67 o 
  23   8   4       15.78       16.33      3.62 o 
  24   8   4       16.58       11.12      3.78 o 
  25   8   4       36.22       28.54      5.38 o 
  26   8   4       44.30       39.68      6.43 o 
  27   8   4       52.36       41.67      7.39 o 
  28   8   4       28.31       21.82      4.52 o 
   1   9   4      745.22      730.33     11.98 o 
   2   9   4      640.91      642.68     10.22 o 
   3   9   4      139.92      148.24     13.80 o 
   4   9   4      300.04      296.70     15.68 o 
   5   9   4     1175.96     1160.51     23.65 o 
   6   9   4      857.52      814.11     12.48 o 
   7   9   4      545.82      557.38      7.52 o 
   8   9   4      534.00      509.75     10.20 o 
   9   9   4      721.59      719.66     10.28 o 
  10   9   4      112.18      107.42      5.70 o 
  11   9   4      114.01      118.82      7.14 o 
  12   9   4       19.97       22.89      2.76 o 
  13   9   4       51.07       49.64      4.61 o 
  14   9   4      713.37      745.20     10.34 o 
  15   9   4      361.43      337.05      7.80 o 
  16   9   4      748.79      754.81     10.00 o 
  17   9   4       42.55       51.02      4.79 o 
  18   9   4      387.70      387.00      9.21 o 
  19   9   4      185.06      195.16     16.86 o 
  20   9   4       29.37       26.16      3.61 o 
  21   9   4       16.94       14.62      2.95 o 
  22   9   4       43.09       46.01      6.80 o 
  23   9   4       41.57       39.69      6.78 o 
  24   9   4      111.12       89.34     10.76 o 
  25   9   4       72.13       66.97      7.65 o 
  26   9   4       86.01       77.76     10.47 o 
  27   9   4       69.69       54.17      9.87 o 
   0  10   4       65.13       71.88     10.85 o 
   1  10   4       66.52       75.17      8.42 o 
   2  10   4      653.54      627.01     10.84 o 
   3  10   4      329.30      317.50     16.43 o 
   4  10   4     1407.75     1367.43     18.24 o 
   5  10   4      551.60      498.38     18.73 o 
   6  10   4     1187.90     1201.26     22.74 o 
   7  10   4      926.50      931.76     16.72 o 
   8  10   4      710.98      710.27     21.03 o 
   9  10   4     3565.36     3697.11     40.70 o 
  10  10   4      669.47      659.51     15.09 o 
  11  10   4     3027.29     3150.69     20.74 o 
  12  10   4      273.63      280.93     10.88 o 
  13  10   4       18.81       15.99      3.48 o 
  14  10   4      406.47      407.35     16.80 o 
  15  10   4       41.97       42.90      4.24 o 
  16  10   4      206.81      194.53     10.85 o 
  17  10   4        9.05       14.43      3.44 o 
  18  10   4        3.52        7.18      2.30 o 
  19  10   4       70.29       84.77     10.07 o 
  20  10   4      109.19      124.20     10.78 o 
  21  10   4      142.84      133.07     17.11 o 
  22  10   4      124.78      122.35     15.09 o 
  23  10   4      223.11      208.96     17.49 o 
  24  10   4       52.15       60.04      8.36 o 
  25  10   4        7.34        5.79      3.15 o 
  26  10   4       22.55       27.98      5.32 o 
   1  11   4      537.12      510.91     12.49 o 
   2  11   4       10.40       14.90      3.66 o 
   3  11   4      656.79      638.09     20.20 o 
   4  11   4      140.71      154.86     14.91 o 
   5  11   4      156.84      185.12     16.03 o 
   6  11   4      178.41      161.60      9.45 o 
   7  11   4      689.30      717.83     21.21 o 
   8  11   4       59.74       66.32      6.38 o 
   9  11   4       11.39       15.34      2.46 o 
  10  11   4       41.61       46.41      4.24 o 
  11  11   4      569.34      601.76      7.92 o 
  12  11   4       67.05       67.35      6.37 o 
  13  11   4       19.32       16.96      2.77 o 
  14  11   4       96.91       96.56      7.38 o 
  15  11   4      133.00      127.86      8.25 o 
  16  11   4      448.33      455.85     11.92 o 
  17  11   4      203.50      212.56     18.33 o 
  18  11   4      124.52      116.01     11.24 o 
  19  11   4      268.14      288.91     11.34 o 
  20  11   4       56.47       49.70      5.41 o 
  21  11   4      275.42      287.51     21.37 o 
  22  11   4      455.59      526.23     18.05 o 
  23  11   4        8.70       12.90      3.60 o 
  24  11   4      153.32      151.27     16.21 o 
  25  11   4      111.35       93.45     13.04 o 
  26  11   4       29.40       35.19     10.76 o 
   0  12   4       88.55       69.29     11.17 o 
   1  12   4      700.87      705.00     13.90 o 
   2  12   4      356.51      330.24     11.78 o 
   3  12   4      333.23      311.67     17.33 o 
   4  12   4      140.99      180.73     16.98 o 
   5  12   4      417.27      404.01     14.13 o 
   6  12   4       89.77       93.47     10.96 o 
   7  12   4       17.07       21.09      5.50 o 
   8  12   4      404.35      388.78     15.75 o 
   9  12   4       22.44       19.77      2.96 o 
  10  12   4       13.59       12.98      2.92 o 
  11  12   4      274.27      269.03      7.48 o 
  12  12   4       64.80       67.24      6.43 o 
  13  12   4       67.67       69.02      6.89 o 
  14  12   4      148.54      153.85     12.13 o 
  15  12   4      670.59      683.37     10.21 o 
  16  12   4       65.30       74.86      7.32 o 
  17  12   4      187.79      181.80     17.11 o 
  18  12   4       46.47       45.12      5.86 o 
  19  12   4      185.99      183.46     18.32 o 
  20  12   4      230.08      213.72     18.89 o 
  21  12   4      270.67      277.89     13.91 o 
  22  12   4        0.79       13.85      4.11 o 
  23  12   4      107.60       95.06     12.20 o 
  24  12   4       22.22       29.41      4.96 o 
   1  13   4      517.57      557.49     12.55 o 
   2  13   4       25.03       28.24      3.47 o 
   3  13   4      553.81      540.91     18.51 o 
   4  13   4      525.92      545.78     14.70 o 
   5  13   4       29.17       42.37      4.85 o 
   6  13   4     1301.90     1381.16     14.51 o 
   7  13   4      668.75      680.78     17.63 o 
   8  13   4       84.64       79.84      7.12 o 
   9  13   4       69.91       73.61      5.69 o 
  10  13   4      135.81      125.06     11.22 o 
  11  13   4      312.13      283.99     21.05 o 
  12  13   4       46.27       57.06      5.92 o 
  13  13   4       76.78       86.67      7.94 o 
  14  13   4       89.83       90.99      9.28 o 
  15  13   4      102.40       97.05      9.12 o 
  16  13   4      184.82      187.76     16.23 o 
  17  13   4      182.02      166.62     16.56 o 
  18  13   4      168.50      175.56     19.41 o 
  19  13   4        0.94        5.50      3.78 o 
  20  13   4       65.84       78.49      9.85 o 
  21  13   4       30.68       30.57      7.80 o 
  22  13   4       15.00       18.54      5.49 o 
  23  13   4       18.95       18.46      5.81 o 
   0  14   4       76.62       67.74      8.08 o 
   1  14   4       86.62       83.00      9.77 o 
   2  14   4       25.41       28.12      4.09 o 
   3  14   4      292.49      315.64     10.41 o 
   4  14   4      431.03      440.24     11.20 o 
   5  14   4      549.51      577.57     14.40 o 
   6  14   4      153.27      154.57     13.15 o 
   7  14   4     1495.82     1596.96     31.97 o 
   8  14   4       45.99       30.61      3.88 o 
   9  14   4      370.40      370.73     19.19 o 
  10  14   4      512.81      470.41     14.64 o 
  11  14   4       49.67       56.31      6.83 o 
  12  14   4       15.09       16.30      3.70 o 
  13  14   4      204.10      225.62     10.33 o 
  14  14   4       61.51       67.62      6.75 o 
  15  14   4       17.50       19.61      3.29 o 
  16  14   4       73.85       73.67      9.33 o 
  17  14   4       65.36       66.66     10.14 o 
  18  14   4      109.84      109.29     11.45 o 
  19  14   4       20.11       24.11      4.86 o 
  20  14   4      189.83      203.24     20.03 o 
  21  14   4       42.08       36.48      6.28 o 
  22  14   4        2.96        2.50      3.77 o 
   1  15   4        5.59        5.60      3.92 o 
   2  15   4      242.62      241.14     11.42 o 
   3  15   4       57.32       65.55      6.70 o 
   4  15   4      196.62      193.19     14.08 o 
   5  15   4      159.06      162.89     15.10 o 
   6  15   4       16.48       14.48      2.87 o 
   7  15   4       67.85       73.23      7.39 o 
   8  15   4     1155.44     1191.99     28.72 o 
   9  15   4       10.56        9.86      3.12 o 
  10  15   4       98.18       78.98      8.01 o 
  11  15   4       97.12       92.74      9.38 o 
  12  15   4      155.81      142.17     14.02 o 
  13  15   4      582.79      642.46     16.40 o 
  14  15   4       96.48      101.26      8.53 o 
  15  15   4      130.77      137.93     14.06 o 
  16  15   4      342.86      356.81     22.01 o 
  17  15   4       66.24       62.19      9.19 o 
  18  15   4       30.96       28.26      6.77 o 
  19  15   4      134.41      129.30     16.05 o 
  20  15   4      107.96      103.22     13.54 o 
  21  15   4        9.17       13.40      3.57 o 
   0  16   4      178.74      202.41     26.26 o 
   1  16   4      684.58      624.79     12.60 o 
   2  16   4       87.90       76.92      7.24 o 
   3  16   4       20.78       20.71      3.20 o 
   4  16   4       90.23      102.25     10.86 o 
   5  16   4       12.05       13.93      2.59 o 
   6  16   4       25.62       23.26      4.20 o 
   7  16   4        2.81       10.91      3.53 o 
   8  16   4       48.40       46.11      4.87 o 
   9  16   4       23.41       22.74      4.54 o 
  10  16   4       33.86       30.76      5.28 o 
  11  16   4       47.47       52.46      5.77 o 
  12  16   4       22.49       21.23      3.25 o 
  13  16   4        3.83        7.67      2.52 o 
  14  16   4      252.51      250.90     11.36 o 
  15  16   4      131.35      121.37     13.58 o 
  16  16   4      152.12      154.61     18.98 o 
  17  16   4      274.69      292.34     27.62 o 
  18  16   4       57.89       60.83      8.44 o 
  19  16   4      148.45      147.41     20.98 o 
   1  17   4       48.83       46.42      5.90 o 
   2  17   4      198.40      197.58     14.79 o 
   3  17   4       10.86       10.65      3.03 o 
   4  17   4       64.36       69.59      8.01 o 
   5  17   4      484.34      476.48     15.63 o 
   6  17   4       71.47       88.38      8.93 o 
   7  17   4       42.02       43.70      4.97 o 
   8  17   4       38.89       40.73      5.01 o 
   9  17   4       53.78       50.21      5.46 o 
  10  17   4        6.49        8.56      3.34 o 
  11  17   4       53.84       58.53      6.95 o 
  12  17   4       10.50        9.92      3.02 o 
  13  17   4      124.62      111.86     10.97 o 
  14  17   4      180.42      180.27     17.44 o 
  15  17   4       44.38       35.80      8.07 o 
  16  17   4       67.29       65.27      9.50 o 
  17  17   4       63.55       52.94      9.54 o 
   0  18   4       60.14       71.48     11.96 o 
   1  18   4       47.95       36.01      4.14 o 
   2  18   4       11.50       10.74      2.41 o 
   3  18   4       19.52       21.06      4.79 o 
   4  18   4      107.57       94.38      9.63 o 
   5  18   4        0.99       10.74      3.29 o 
   6  18   4      151.97      159.80     12.25 o 
   7  18   4       29.95       36.12      4.77 o 
   8  18   4      173.70      169.04     15.46 o 
   9  18   4        4.57       10.99      2.72 o 
  10  18   4       10.42       19.40      3.67 o 
  11  18   4       40.35       28.03      4.74 o 
  12  18   4       51.39       41.83      7.01 o 
  13  18   4       30.80       38.71      5.58 o 
  14  18   4      116.28      132.58     16.63 o 
   1  19   4       68.51       65.39      7.21 o 
   2  19   4      364.34      390.22     17.08 o 
   3  19   4       56.52       64.22      7.76 o 
   4  19   4       31.29       26.49      4.15 o 
   5  19   4       21.90       19.83      3.33 o 
   6  19   4       14.98       26.21      4.01 o 
   7  19   4       47.52       58.61      6.29 o 
   8  19   4       64.62       56.02      5.68 o 
   9  19   4       66.35       52.37      7.14 o 
  10  19   4       26.37       20.95      4.70 o 
  11  19   4      123.01      106.31     12.65 o 
   0  20   4       16.41        9.78      4.49 o 
   1  20   4        0.86        8.23      2.83 o 
   2  20   4       24.73       25.97      5.80 o 
   3  20   4      140.62      125.61     14.96 o 
   4  20   4       59.66       52.29      6.09 o 
   5  20   4        7.00       13.88      2.95 o 
   6  20   4       10.78       15.25      3.69 o 
   7  20   4      218.59      207.72     16.65 o 
   2   0   5      753.58      773.24      9.58 o 
   4   0   5       60.00       61.63      6.58 o 
   6   0   5      186.92      205.47      9.25 o 
   8   0   5      852.28      844.84     14.02 o 
  10   0   5      275.16      299.49     12.60 o 
  12   0   5      251.93      265.12     10.30 o 
  14   0   5      112.89      130.21     16.44 o 
  16   0   5      217.49      205.51     21.40 o 
  18   0   5      143.21      128.46     15.84 o 
  20   0   5      192.57      185.53     17.33 o 
  22   0   5      124.67      104.62     16.10 o 
  24   0   5       83.12       83.85     16.42 o 
  26   0   5       43.28       57.77     12.02 o 
  28   0   5       45.01       63.15     10.97 o 
   0   1   5     3235.06     3421.99     42.36 o 
   1   1   5     1078.42     1062.84      9.22 o 
   2   1   5      254.58      259.67      4.50 o 
   3   1   5      725.65      735.70      7.91 o 
   4   1   5      164.34      157.30      8.54 o 
   5   1   5      287.99      286.42      5.11 o 
   6   1   5        1.24        5.20      1.45 o 
   7   1   5      363.98      376.43      7.41 o 
   8   1   5       35.68       41.77      4.07 o 
   9   1   5      463.66      453.23     12.95 o 
  10   1   5      251.91      200.39      8.28 o 
  11   1   5      152.49      157.16     11.45 o 
  12   1   5       37.53       42.79      4.13 o 
  13   1   5      475.30      460.18      7.86 o 
  14   1   5      395.05      354.72      9.89 o 
  15   1   5       17.83       19.14      2.59 o 
  16   1   5      356.26      318.67     14.31 o 
  17   1   5       63.66       71.66      6.72 o 
  18   1   5      233.65      230.37     12.82 o 
  19   1   5       39.33       41.55      4.26 o 
  20   1   5      135.90      121.29     12.57 o 
  21   1   5       53.24       53.19      6.01 o 
  22   1   5       87.46       83.16      7.56 o 
  23   1   5       17.17       24.02      4.24 o 
  24   1   5      195.03      170.57     16.37 o 
  25   1   5      171.33      162.66     17.42 o 
  26   1   5      197.39      183.60     16.45 o 
  27   1   5       76.91       85.09     10.82 o 
  28   1   5      171.80      131.03     17.74 o 
   1   2   5      130.94      128.31      6.08 o 
   2   2   5       97.99       90.03      7.57 o 
   3   2   5      269.13      269.93      6.07 o 
   4   2   5      841.84      855.56     19.32 o 
   5   2   5       51.52       49.52      4.44 o 
   6   2   5      134.35      136.82      9.74 o 
   7   2   5      119.36      122.53      7.68 o 
   8   2   5      185.94      192.24      8.41 o 
   9   2   5      279.70      288.39      8.93 o 
  10   2   5       30.37       34.81      3.81 o 
  11   2   5      419.09      436.71      9.66 o 
  12   2   5      211.24      220.83     13.89 o 
  13   2   5      237.84      232.78     12.51 o 
  14   2   5      358.80      344.81      9.04 o 
  15   2   5      738.16      659.01     12.20 o 
  16   2   5      200.24      206.68     13.28 o 
  17   2   5      409.66      363.42     13.77 o 
  18   2   5       34.84       39.77      4.65 o 
  19   2   5        3.06        7.81      2.24 o 
  20   2   5      102.86       91.60      8.67 o 
  21   2   5       64.46       69.49      7.73 o 
  22   2   5      229.22      202.68     19.06 o 
  23   2   5      317.38      325.64     11.10 o 
  24   2   5      213.76      197.95     17.20 o 
  25   2   5       91.78       72.26      9.79 o 
  26   2   5       28.36       31.18      4.70 o 
  27   2   5       12.32       12.40      3.87 o 
  28   2   5       28.88       22.49      6.03 o 
   0   3   5      388.53      384.15     17.95 o 
   1   3   5      468.33      450.95      6.18 o 
   2   3   5       21.79       20.83      2.06 o 
   3   3   5      101.77       89.86      6.06 o 
   4   3   5      416.95      422.74      6.53 o 
   5   3   5      330.80      337.39      6.85 o 
   6   3   5      213.28      201.75      8.06 o 
   7   3   5       37.79       41.36      3.53 o 
   8   3   5        0.30        4.90      1.77 o 
   9   3   5      192.99      194.69      8.87 o 
  10   3   5       38.47       44.81      3.77 o 
  11   3   5      390.06      376.71      7.22 o 
  12   3   5       79.41       79.23      7.10 o 
  13   3   5      166.27      173.33     10.48 o 
  14   3   5      490.42      458.01     11.72 o 
  15   3   5      292.27      241.14     10.95 o 
  16   3   5      146.15      142.88     12.54 o 
  17   3   5      302.96      283.42     15.27 o 
  18   3   5      116.72      120.23      8.57 o 
  19   3   5        5.86        9.34      3.24 o 
  20   3   5       83.61       83.54      7.80 o 
  21   3   5       42.76       29.37      3.28 o 
  22   3   5      213.38      224.07     11.27 o 
  23   3   5       40.13       43.46      5.65 o 
  24   3   5       35.13       46.29      6.54 o 
  25   3   5       95.33       81.06     11.34 o 
  26   3   5      108.65      112.32     12.72 o 
  27   3   5      238.68      272.50     16.42 o 
  28   3   5      100.58       90.00     13.79 o 
   1   4   5      620.00      584.99      5.26 o 
   2   4   5      819.17      800.85     10.27 o 
   3   4   5     1416.27     1394.38     10.27 o 
   4   4   5      283.37      256.93      7.04 o 
   5   4   5      206.43      201.64      5.32 o 
   6   4   5      456.82      419.92      5.50 o 
   7   4   5      809.08      814.05      8.20 o 
   8   4   5      589.72      587.60     10.35 o 
   9   4   5      269.36      268.72      6.16 o 
  10   4   5       17.04       15.31      2.08 o 
  11   4   5      168.70      181.04      7.01 o 
  12   4   5      370.37      359.73      9.28 o 
  13   4   5       12.33       14.63      1.98 o 
  14   4   5       82.25       89.27      7.65 o 
  15   4   5      228.58      224.94     12.92 o 
  16   4   5       50.66       60.44      5.89 o 
  17   4   5       20.57       15.77      2.78 o 
  18   4   5       30.21       31.34      3.67 o 
  19   4   5      119.50      125.24     11.19 o 
  20   4   5      175.94      147.59     13.15 o 
  21   4   5       57.82       53.81      6.08 o 
  22   4   5       43.43       40.92      4.18 o 
  23   4   5       18.01       21.97      4.79 o 
  24   4   5       96.77       87.93     11.34 o 
  25   4   5       97.69      107.55     11.17 o 
  26   4   5       32.84       36.31      4.55 o 
  27   4   5       85.76       98.99     12.94 o 
   0   5   5      419.84      408.00      8.27 o 
   1   5   5      420.96      403.37      4.67 o 
   2   5   5     1297.79     1317.38      9.37 o 
   3   5   5      301.46      278.62      4.87 o 
   4   5   5     1654.23     1657.78     11.25 o 
   5   5   5      317.39      306.54      6.44 o 
   6   5   5      402.71      373.51      4.60 o 
   7   5   5      369.27      367.46      5.28 o 
   8   5   5      354.19      344.50      6.49 o 
   9   5   5      777.05      780.41     16.40 o 
  10   5   5      116.21      116.82      8.11 o 
  11   5   5       62.86       48.06      4.44 o 
  12   5   5       28.10       27.83      3.50 o 
  13   5   5      554.74      533.75      8.51 o 
  14   5   5      318.19      300.09      9.88 o 
  15   5   5      799.13      790.20     18.91 o 
  16   5   5      157.86      179.46     12.98 o 
  17   5   5       67.67       71.11      6.60 o 
  18   5   5      111.07       97.50      8.29 o 
  19   5   5      116.90      120.91      9.80 o 
  20   5   5       14.51       18.32      3.24 o 
  21   5   5      106.28       98.87      9.16 o 
  22   5   5        4.50       10.52      2.80 o 
  23   5   5       10.06       10.83      3.25 o 
  24   5   5       36.39       36.25      5.04 o 
  25   5   5      153.85      161.98     14.03 o 
  26   5   5       54.05       55.51      6.91 o 
  27   5   5       12.79       17.08      3.15 o 
   1   6   5      314.23      313.46      3.00 o 
   2   6   5      283.86      272.73      4.28 o 
   3   6   5       54.24       41.10      3.48 o 
   4   6   5     1082.32     1080.70     16.13 o 
   5   6   5      210.97      209.66      5.57 o 
   6   6   5       24.14       17.86      1.97 o 
   7   6   5      175.32      169.23      6.14 o 
   8   6   5      369.99      341.75      6.84 o 
   9   6   5      365.55      337.10      8.40 o 
  10   6   5      221.11      198.85      7.20 o 
  11   6   5      325.68      301.58      6.02 o 
  12   6   5      221.96      197.20      6.65 o 
  13   6   5      629.78      590.42     11.02 o 
  14   6   5       28.85       18.04      2.40 o 
  15   6   5       15.63       13.06      2.77 o 
  16   6   5      535.78      485.32     10.61 o 
  17   6   5      121.66      136.71     13.36 o 
  18   6   5       72.56       63.67      6.33 o 
  19   6   5       79.46       76.88      7.17 o 
  20   6   5       67.84       66.79      7.94 o 
  21   6   5       21.06       22.77      3.57 o 
  22   6   5      115.06      126.31     15.06 o 
  23   6   5      147.79      128.97     15.76 o 
  24   6   5       96.26       91.36     12.93 o 
  25   6   5       41.07       32.06      4.76 o 
  26   6   5       46.78       45.27      6.06 o 
  27   6   5       44.58       47.22      7.92 o 
   0   7   5      238.40      234.64     11.59 o 
   1   7   5      707.40      695.30     10.84 o 
   2   7   5      171.50      162.88     10.15 o 
   3   7   5      236.77      216.97      9.75 o 
   4   7   5      822.70      822.55     14.80 o 
   5   7   5      110.15      102.53      7.92 o 
   6   7   5     1487.53     1486.71     14.76 o 
   7   7   5       96.77       80.58      6.96 o 
   8   7   5     1049.29     1094.51     15.41 o 
   9   7   5      215.00      187.98      7.74 o 
  10   7   5      633.72      619.25      8.70 o 
  11   7   5      708.97      690.62     12.55 o 
  12   7   5     1156.37     1266.87     13.63 o 
  13   7   5       51.89       47.18      3.71 o 
  14   7   5      102.35      116.30     10.49 o 
  15   7   5      456.59      440.38     13.17 o 
  16   7   5      331.24      314.19     13.72 o 
  17   7   5       52.82       47.14      6.29 o 
  18   7   5      813.78      776.34     22.31 o 
  19   7   5      273.57      246.42     13.01 o 
  20   7   5       18.87       16.09      4.89 o 
  21   7   5      128.89      140.49     19.52 o 
  22   7   5        5.98       11.13      3.43 o 
  23   7   5       31.37       29.13      4.35 o 
  24   7   5       13.51       11.23      3.64 o 
  25   7   5       78.84       72.90      9.29 o 
  26   7   5       64.80       67.12      9.17 o 
   1   8   5      418.59      415.43     11.63 o 
   2   8   5     1042.93     1004.97     14.45 o 
   3   8   5     1361.69     1338.37     16.69 o 
   4   8   5      956.18      976.76     16.12 o 
   5   8   5      731.98      725.08     12.01 o 
   6   8   5      127.90      129.02      6.51 o 
   7   8   5      181.46      193.73     10.18 o 
   8   8   5      229.97      219.31     11.54 o 
   9   8   5      336.17      305.48     12.08 o 
  10   8   5      211.30      207.55      8.77 o 
  11   8   5      615.01      573.43     15.26 o 
  12   8   5        5.43        5.89      2.06 o 
  13   8   5      187.46      176.69      7.78 o 
  14   8   5       74.80       81.56      6.40 o 
  15   8   5      654.45      695.71     12.61 o 
  16   8   5      437.42      432.98      9.97 o 
  17   8   5      363.72      379.43     24.77 o 
  18   8   5       23.53       30.41      4.63 o 
  19   8   5      129.78      139.26     15.61 o 
  20   8   5      224.24      210.93     18.50 o 
  21   8   5      192.02      199.46     18.49 o 
  22   8   5      112.68      114.42     13.15 o 
  23   8   5      102.08      107.86     14.38 o 
  24   8   5       70.04       70.12      9.95 o 
  25   8   5       36.67       37.37      6.86 o 
   0   9   5      563.50      578.51     35.09 o 
   1   9   5       17.81       15.51      3.38 o 
   2   9   5      144.50      146.43     14.51 o 
   3   9   5      747.49      730.79     13.76 o 
   4   9   5      599.53      577.98     13.12 o 
   5   9   5      667.29      696.06     12.92 o 
   6   9   5     1004.08     1040.42     19.07 o 
   7   9   5      114.67      101.23     10.83 o 
   8   9   5       92.74       95.95     10.22 o 
   9   9   5      233.58      243.84      6.96 o 
  10   9   5      380.66      377.53      7.29 o 
  11   9   5      280.26      267.06      6.63 o 
  12   9   5      115.10      120.10      5.53 o 
  13   9   5      116.91      108.72      8.08 o 
  14   9   5      187.87      192.68      8.22 o 
  15   9   5      160.86      163.46     13.77 o 
  16   9   5       44.91       41.28      5.47 o 
  17   9   5       58.67       63.82      6.99 o 
  18   9   5      115.29      102.69     11.47 o 
  19   9   5       25.56       22.16      3.81 o 
  20   9   5       46.03       40.33      5.85 o 
  21   9   5      253.57      249.48     11.30 o 
  22   9   5       19.85       26.75      4.90 o 
  23   9   5       28.39       36.80      5.55 o 
  24   9   5      259.63      248.21     17.90 o 
  25   9   5       47.69       49.92      9.40 o 
   1  10   5       87.27       91.85      9.50 o 
   2  10   5      284.03      295.46     19.07 o 
   3  10   5      193.97      202.67     17.73 o 
   4  10   5       94.75       85.72      8.81 o 
   5  10   5       55.05       69.96      7.89 o 
   6  10   5      252.61      310.22     10.70 o 
   7  10   5      789.09      769.74     20.12 o 
   8  10   5      383.51      361.58     13.26 o 
   9  10   5     1361.70     1424.26     29.32 o 
  10  10   5      124.94      157.80     13.91 o 
  11  10   5       36.95       34.43      3.44 o 
  12  10   5       43.43       32.60      4.46 o 
  13  10   5       76.23       74.29      7.79 o 
  14  10   5      140.24      152.68     12.34 o 
  15  10   5       84.77       97.19      9.20 o 
  16  10   5       99.18      113.51     10.73 o 
  17  10   5       13.22       11.46      4.41 o 
  18  10   5      282.80      328.47     24.51 o 
  19  10   5      127.94      143.54     16.61 o 
  20  10   5       18.41       27.56      5.56 o 
  21  10   5       22.46       26.63      5.74 o 
  22  10   5       34.72       40.89     10.00 o 
  23  10   5       58.37       44.06      6.88 o 
  24  10   5        3.26        8.28      3.91 o 
   0  11   5      412.32      425.45     16.85 o 
   1  11   5      240.48      228.25      9.22 o 
   2  11   5       40.53       33.95      4.75 o 
   3  11   5      180.64      186.66     14.31 o 
   4  11   5      182.62      176.22     15.38 o 
   5  11   5      835.65      824.01     13.55 o 
   6  11   5      172.31      173.69     16.91 o 
   7  11   5      589.84      593.85     24.05 o 
   8  11   5      299.51      284.68     19.80 o 
   9  11   5      104.96      125.09     11.30 o 
  10  11   5      576.14      603.42     16.04 o 
  11  11   5       24.91       17.36      3.26 o 
  12  11   5      514.52      533.04     10.78 o 
  13  11   5      416.17      452.21     10.68 o 
  14  11   5      172.98      172.66     15.80 o 
  15  11   5       54.21       66.91      9.57 o 
  16  11   5       52.30       73.52      9.79 o 
  17  11   5       39.88       33.26      6.23 o 
  18  11   5       47.62       65.92      9.52 o 
  19  11   5      106.67      109.01     14.25 o 
  20  11   5      225.41      235.88     22.03 o 
  21  11   5       10.15        5.46      3.70 o 
  22  11   5       75.87       75.78     10.86 o 
  23  11   5       21.47       25.99      4.92 o 
   1  12   5       76.37       94.98      9.92 o 
   2  12   5       82.33       85.42     10.19 o 
   3  12   5      523.68      549.20     11.58 o 
   4  12   5      148.81      167.68     17.27 o 
   5  12   5       33.08       23.31      5.08 o 
   6  12   5      233.67      252.17     20.70 o 
   7  12   5       19.36       26.51      6.08 o 
   8  12   5      213.71      223.14     10.55 o 
   9  12   5       45.17       33.70      4.44 o 
  10  12   5       59.35       67.21      6.91 o 
  11  12   5      149.37      141.33     13.10 o 
  12  12   5      139.66      149.88     12.29 o 
  13  12   5      102.70      109.30      9.32 o 
  14  12   5      134.61      122.88     11.92 o 
  15  12   5       44.03       38.01      5.38 o 
  16  12   5      244.92      244.88     20.38 o 
  17  12   5      347.87      341.38     27.34 o 
  18  12   5        1.77        4.81      4.93 o 
  19  12   5       15.70       12.70      5.69 o 
  20  12   5       37.72       45.79      8.21 o 
  21  12   5      187.87      218.56     22.06 o 
  22  12   5      229.04      213.10     32.23 o 
   0  13   5     1014.89     1069.32     35.59 o 
   1  13   5       12.43       17.05      3.71 o 
   2  13   5       92.71       95.09     11.87 o 
   3  13   5      142.87      158.86     13.93 o 
   4  13   5      141.81      148.24     13.40 o 
   5  13   5      610.18      620.35     14.44 o 
   6  13   5      164.64      174.58     19.12 o 
   7  13   5      201.83      160.02     15.22 o 
   8  13   5       12.79       13.89      2.89 o 
   9  13   5      114.79      113.51     10.85 o 
  10  13   5       30.10       36.47      4.65 o 
  11  13   5      393.37      413.75     12.78 o 
  12  13   5      375.99      362.40     11.85 o 
  13  13   5       15.37       16.29      4.05 o 
  14  13   5       84.80       71.27      9.76 o 
  15  13   5       21.42       22.49      6.97 o 
  16  13   5       14.70        9.59      3.60 o 
  17  13   5      117.12      104.39     19.12 o 
  18  13   5      225.79      217.16     18.22 o 
  19  13   5      220.93      240.27     29.10 o 
  20  13   5      663.52      734.03     24.78 o 
   1  14   5        1.36        9.11      3.46 o 
   2  14   5       48.20       48.67      6.24 o 
   3  14   5       57.65       60.82      7.69 o 
   4  14   5      360.40      344.75     14.85 o 
   5  14   5       49.46       51.93      8.17 o 
   6  14   5        9.14        8.96      2.32 o 
   7  14   5      444.86      470.29     12.17 o 
   8  14   5      410.03      413.85     12.11 o 
   9  14   5       21.73       21.43      4.98 o 
  10  14   5       61.46       48.42      5.60 o 
  11  14   5       93.07       86.82      9.64 o 
  12  14   5       44.18       43.27      5.35 o 
  13  14   5       41.42       48.10      5.56 o 
  14  14   5      261.86      282.79     31.64 o 
  15  14   5       12.41       17.58      5.21 o 
  16  14   5       19.89       18.99      5.55 o 
  17  14   5       38.87       45.18      7.11 o 
  18  14   5        0.68       12.31      3.89 o 
  19  14   5       83.60       78.79     13.48 o 
   0  15   5      220.60      246.52     37.82 o 
   1  15   5      104.64      108.07     10.37 o 
   2  15   5      320.57      309.61     24.78 o 
   3  15   5      163.89      133.79     15.00 o 
   4  15   5      108.84       96.42     11.54 o 
   5  15   5        3.92       11.77      3.45 o 
   6  15   5      207.63      209.95     17.38 o 
   7  15   5        8.32       12.82      2.95 o 
   8  15   5       58.33       56.97      6.98 o 
   9  15   5      169.94      157.24     17.57 o 
  10  15   5       79.33       85.13      8.39 o 
  11  15   5       77.00       87.29      9.35 o 
  12  15   5       67.76       76.82      8.49 o 
  13  15   5       30.92       29.79      6.22 o 
  14  15   5       72.98       79.04     10.76 o 
  15  15   5       16.60       17.62      4.67 o 
  16  15   5       44.66       52.31      8.96 o 
  17  15   5      125.69      126.35     15.99 o 
   1  16   5       65.10       81.63      8.39 o 
   2  16   5      197.18      196.27     17.78 o 
   3  16   5      173.85      160.08     15.95 o 
   4  16   5       50.28       50.46      6.53 o 
   5  16   5        7.29       13.86      3.41 o 
   6  16   5        5.32       11.55      3.17 o 
   7  16   5        4.78        6.21      2.93 o 
   8  16   5       99.20       98.25     10.45 o 
   9  16   5      118.59       94.11     12.33 o 
  10  16   5        1.13        7.85      2.60 o 
  11  16   5      119.03      120.31     14.33 o 
  12  16   5       14.79       14.84      4.75 o 
  13  16   5        3.70        8.69      3.24 o 
  14  16   5       19.08       17.48      6.67 o 
  15  16   5       14.71       27.84      5.87 o 
   0  17   5       18.57       24.02      6.45 o 
   1  17   5       32.40       21.28      4.38 o 
   2  17   5        1.54        7.63      2.73 o 
   3  17   5       68.47       74.83      9.27 o 
   4  17   5      176.64      159.84     14.26 o 
   5  17   5       36.26       43.59      6.02 o 
   6  17   5        8.53       15.55      4.92 o 
   7  17   5      227.73      226.23     23.97 o 
   8  17   5       47.00       54.96      7.02 o 
   9  17   5       49.83       45.50      5.43 o 
  10  17   5      122.07      120.42     13.51 o 
  11  17   5       28.11       20.29      4.29 o 
  12  17   5       45.20       44.59      8.22 o 
   1  18   5       19.98       21.75      4.75 o 
   2  18   5       19.88       11.72      3.89 o 
   3  18   5        8.03        6.76      2.74 o 
   4  18   5       45.55       55.11      6.47 o 
   5  18   5       40.13       45.28      5.74 o 
   6  18   5       24.13       27.21      4.16 o 
   7  18   5       63.64       66.28      8.61 o 
   8  18   5       35.53       32.45      4.53 o 
   9  18   5        5.31        7.78      2.67 o 
   0  19   5        1.86       13.49      4.54 o 
   1  19   5        9.18        9.75      3.29 o 
   0   0   6     2616.08     2704.44     75.62 o 
   2   0   6      843.46      856.93     25.88 o 
   4   0   6     1284.42     1311.23     23.38 o 
   6   0   6     2338.88     2488.98     40.90 o 
   8   0   6      373.13      359.22     11.55 o 
  10   0   6      169.18      194.60     13.74 o 
  12   0   6      315.89      295.92     10.55 o 
  14   0   6      231.84      247.79     20.15 o 
  16   0   6      239.43      251.43     12.00 o 
  18   0   6       18.99       15.05      3.47 o 
  20   0   6        5.60       14.16      7.35 o 
  22   0   6      230.03      244.36     26.16 o 
  24   0   6       36.62       57.06     19.05 o 
   1   1   6      414.93      428.98      7.95 o 
   2   1   6      561.96      577.07     11.81 o 
   3   1   6     1124.57     1198.57     17.46 o 
   4   1   6       84.91       89.72      7.34 o 
   5   1   6      397.18      416.43     12.16 o 
   6   1   6        4.22        5.98      2.04 o 
   7   1   6      463.49      472.86      8.68 o 
   8   1   6      421.46      411.76      7.65 o 
   9   1   6      306.45      307.06      7.98 o 
  10   1   6       18.69       16.24      2.75 o 
  11   1   6      306.95      289.53      7.27 o 
  12   1   6      949.81      884.87      9.93 o 
  13   1   6      160.68      131.07      9.94 o 
  14   1   6       10.26       13.82      2.24 o 
  15   1   6      129.26      127.18     12.69 o 
  16   1   6      143.30      120.88     13.28 o 
  17   1   6       25.12       25.38      3.47 o 
  18   1   6      148.89      125.56     14.86 o 
  19   1   6       49.86       40.53      5.69 o 
  20   1   6       97.10       78.79     11.95 o 
  21   1   6        5.93        7.49      2.98 o 
  22   1   6       36.61       46.50      5.04 o 
  23   1   6       64.52       66.45      9.11 o 
  24   1   6       93.73       88.52     13.24 o 
  25   1   6       86.41       67.17     11.88 o 
   0   2   6     1440.32     1499.13     23.67 o 
   1   2   6     1227.40     1279.79     16.86 o 
   2   2   6       33.52       35.00      3.29 o 
   3   2   6      597.56      641.52      9.87 o 
   4   2   6      280.77      293.43      8.12 o 
   5   2   6      202.24      199.47      6.33 o 
   6   2   6      437.92      438.44     10.05 o 
   7   2   6      296.19      294.47      5.95 o 
   8   2   6      677.92      668.47     11.39 o 
   9   2   6       63.59       63.09      6.77 o 
  10   2   6     1228.29     1193.81     17.35 o 
  11   2   6      110.32       93.46      9.83 o 
  12   2   6      556.92      589.18      8.56 o 
  13   2   6       32.91       33.02      3.65 o 
  14   2   6      234.57      230.86      9.56 o 
  15   2   6       84.83       78.52      7.68 o 
  16   2   6       54.26       50.22      6.00 o 
  17   2   6       27.85       22.30      3.58 o 
  18   2   6      174.18      166.65     12.58 o 
  19   2   6       59.77       54.62      6.02 o 
  20   2   6       18.36       21.64      3.30 o 
  21   2   6       83.26       91.78     10.26 o 
  22   2   6       10.36       10.50      2.92 o 
  23   2   6       26.38       21.03      4.46 o 
  24   2   6       26.95       20.60      4.06 o 
  25   2   6       38.71       39.89      7.68 o 
   1   3   6      234.23      226.75      9.69 o 
   2   3   6      303.65      292.76      6.68 o 
   3   3   6       29.16       26.46      3.11 o 
   4   3   6      750.45      767.82     11.71 o 
   5   3   6      158.02      161.97      8.95 o 
   6   3   6      143.69      134.80     10.00 o 
   7   3   6       55.02       52.41      4.68 o 
   8   3   6      244.45      240.61      9.44 o 
   9   3   6      298.86      283.06      7.26 o 
  10   3   6      161.77      159.99      6.78 o 
  11   3   6      562.90      551.60     13.47 o 
  12   3   6       40.66       45.79      4.73 o 
  13   3   6      196.52      191.62      9.56 o 
  14   3   6      213.01      206.57     15.54 o 
  15   3   6       48.75       44.38      4.39 o 
  16   3   6       27.85       33.04      4.22 o 
  17   3   6       77.42       61.28      6.88 o 
  18   3   6       47.65       44.58      5.74 o 
  19   3   6       11.66       13.66      3.11 o 
  20   3   6       23.25       20.12      2.86 o 
  21   3   6      178.89      183.02     18.43 o 
  22   3   6       31.19       32.01      4.45 o 
  23   3   6        7.09        5.11      3.56 o 
  24   3   6        2.51        8.17      3.20 o 
  25   3   6       54.19       73.18      9.63 o 
   0   4   6      210.89      204.77     13.27 o 
   1   4   6     1375.66     1371.43     15.99 o 
   2   4   6      101.90      103.11      7.05 o 
   3   4   6      499.01      486.68     10.14 o 
   4   4   6       80.85       85.72      7.45 o 
   5   4   6      552.64      557.19      9.93 o 
   6   4   6      237.60      246.29      6.92 o 
   7   4   6      285.24      287.00      5.85 o 
   8   4   6       53.74       48.97      5.07 o 
   9   4   6      225.25      236.16      7.53 o 
  10   4   6       69.88       69.36      6.91 o 
  11   4   6      185.71      162.09     11.33 o 
  12   4   6       37.42       29.71      3.72 o 
  13   4   6      155.55      145.76     11.52 o 
  14   4   6      183.56      203.54     16.50 o 
  15   4   6        7.40       11.36      3.05 o 
  16   4   6       63.93       58.63      6.87 o 
  17   4   6       10.76       11.06      3.59 o 
  18   4   6        7.76       12.55      2.86 o 
  19   4   6        4.69        8.79      2.75 o 
  20   4   6       78.66       85.89      9.42 o 
  21   4   6       15.71       16.11      3.16 o 
  22   4   6        6.00        6.34      1.99 o 
  23   4   6       53.31       53.18      7.21 o 
  24   4   6       55.77       57.23      7.44 o 
   1   5   6      185.38      170.02      9.84 o 
   2   5   6       79.28       77.84      6.67 o 
   3   5   6        8.17        5.76      1.43 o 
   4   5   6      318.91      297.08      6.32 o 
   5   5   6       13.91       11.90      2.23 o 
   6   5   6        4.34        6.93      1.94 o 
   7   5   6       92.35       88.39      7.85 o 
   8   5   6      267.44      256.07      7.78 o 
   9   5   6      758.96      737.76     10.28 o 
  10   5   6       64.30       62.16      5.68 o 
  11   5   6      350.03      313.62      8.94 o 
  12   5   6       34.61       35.59      4.97 o 
  13   5   6       27.02       25.34      4.47 o 
  14   5   6      144.55      136.19      7.44 o 
  15   5   6      131.44      120.22     11.94 o 
  16   5   6       42.36       41.25      6.35 o 
  17   5   6       80.11       69.69      9.61 o 
  18   5   6       26.45       35.90      5.93 o 
  19   5   6       51.14       60.10      9.66 o 
  20   5   6      151.27      182.35      9.43 o 
  21   5   6       23.19       18.93      4.39 o 
  22   5   6       15.17       13.13      3.34 o 
  23   5   6       37.80       59.36      9.36 o 
  24   5   6      267.98      308.08     22.57 o 
   0   6   6     2216.87     2257.22     61.58 o 
   1   6   6     1267.95     1271.19     27.89 o 
   2   6   6     2309.20     2424.07     37.02 o 
   3   6   6       77.18       83.00      9.74 o 
   4   6   6      208.67      215.74     19.43 o 
   5   6   6       49.46       48.60      6.44 o 
   6   6   6      109.24      100.59      9.41 o 
   7   6   6      270.72      248.47      8.77 o 
   8   6   6      322.93      312.11      8.12 o 
   9   6   6        3.27        6.49      1.87 o 
  10   6   6      149.05      154.10     12.59 o 
  11   6   6      420.45      407.88     10.47 o 
  12   6   6        6.56        9.00      3.00 o 
  13   6   6      140.56      151.27     13.99 o 
  14   6   6       44.80       38.43      5.57 o 
  15   6   6       51.49       49.24      5.84 o 
  16   6   6        0.65        5.79      2.22 o 
  17   6   6      139.47      145.52     14.47 o 
  18   6   6      135.33      131.57     10.15 o 
  19   6   6        0.29        6.26      2.83 o 
  20   6   6      160.70      154.71     16.09 o 
  21   6   6      231.54      203.37     11.02 o 
  22   6   6      338.10      382.75     21.88 o 
  23   6   6       55.49       58.53      6.40 o 
   1   7   6       68.07       73.45      8.22 o 
   2   7   6      103.41      127.30     13.59 o 
   3   7   6      188.24      160.32     16.08 o 
   4   7   6      543.34      543.41     15.01 o 
   5   7   6       13.64       21.30      4.36 o 
   6   7   6      188.56      178.93     16.00 o 
   7   7   6      131.10      134.89     11.01 o 
   8   7   6        4.95       12.46      3.21 o 
   9   7   6      114.91      132.99     13.70 o 
  10   7   6      277.11      273.24     10.81 o 
  11   7   6       73.28       74.04      7.30 o 
  12   7   6      202.84      186.30     17.56 o 
  13   7   6       35.25       38.34      7.00 o 
  14   7   6      183.88      159.48     20.49 o 
  15   7   6       37.65       43.57      7.62 o 
  16   7   6      123.31      133.69     15.27 o 
  17   7   6      241.40      263.57     30.15 o 
  18   7   6       30.37       19.00      6.41 o 
  19   7   6       88.80       70.58     10.02 o 
  20   7   6       80.34       81.11     14.57 o 
  21   7   6       30.36       22.39      4.88 o 
  22   7   6       97.83       70.70     14.38 o 
  23   7   6       40.67       34.10      6.56 o 
   0   8   6     1080.18     1129.56     17.89 o 
   1   8   6      201.25      194.04     10.39 o 
   2   8   6      152.89      158.42     14.83 o 
   3   8   6        2.63        8.56      2.50 o 
   4   8   6      319.31      334.50     10.18 o 
   5   8   6      207.94      232.84     23.03 o 
   6   8   6       38.30       47.81      5.79 o 
   7   8   6       60.42       58.84      7.29 o 
   8   8   6      172.69      185.88      9.58 o 
   9   8   6      141.20      149.96     15.07 o 
  10   8   6       16.93       17.13      3.81 o 
  11   8   6       89.02      103.29      9.80 o 
  12   8   6      289.36      297.29     29.45 o 
  13   8   6      536.46      613.56     23.23 o 
  14   8   6       17.60       12.01      3.26 o 
  15   8   6       86.04       77.95      9.15 o 
  16   8   6       68.99       80.58     11.06 o 
  17   8   6       45.18       45.05      7.82 o 
  18   8   6       74.97       86.23     12.42 o 
  19   8   6        6.33       11.34      4.39 o 
  20   8   6       34.55       40.16      5.79 o 
  21   8   6       28.72       38.01      9.24 o 
  22   8   6      107.84       90.17     16.44 o 
   1   9   6      144.08      148.01     15.55 o 
   2   9   6      372.44      378.76      9.22 o 
   3   9   6      199.60      183.73     16.83 o 
   4   9   6        7.16        7.93      2.43 o 
   5   9   6      171.25      185.02     18.62 o 
   6   9   6       99.88       89.19     10.64 o 
   7   9   6       81.68       90.75      9.14 o 
   8   9   6       48.15       48.09      5.79 o 
   9   9   6        9.19       10.29      3.32 o 
  10   9   6      146.42      126.15     12.73 o 
  11   9   6       56.74       67.58      8.37 o 
  12   9   6       44.12       43.79      6.65 o 
  13   9   6       37.87       30.83      5.07 o 
  14   9   6        8.92       12.50      4.55 o 
  15   9   6       32.41       36.33      6.62 o 
  16   9   6      334.07      328.67     26.64 o 
  17   9   6      171.01      152.29     17.91 o 
  18   9   6      228.54      209.37     22.46 o 
  19   9   6       17.92       16.02      4.73 o 
  20   9   6      138.73      129.06     19.05 o 
  21   9   6      111.83      103.38     11.34 o 
   0  10   6      249.50      249.81     12.75 o 
   1  10   6      196.10      195.40     19.46 o 
   2  10   6       15.84       13.86      2.56 o 
   3  10   6       39.68       40.48      4.58 o 
   4  10   6       47.88       41.86      5.90 o 
   5  10   6      118.04      114.15     13.47 o 
   6  10   6       65.55       68.86      7.86 o 
   7  10   6       88.93       87.06     10.12 o 
   8  10   6        3.82       11.21      3.72 o 
   9  10   6      161.91      188.14      9.01 o 
  10  10   6       31.99       45.08      5.06 o 
  11  10   6      111.78      113.91     14.28 o 
  12  10   6       75.72       62.88      8.78 o 
  13  10   6      179.44      189.43     25.15 o 
  14  10   6       33.57       38.71      7.10 o 
  15  10   6       63.47       72.24      7.78 o 
  16  10   6      186.74      181.66     23.64 o 
  17  10   6       44.50       52.24      9.36 o 
  18  10   6       53.16       70.66      9.91 o 
  19  10   6       10.84       24.93      5.64 o 
  20  10   6      203.31      220.77     22.95 o 
   1  11   6      151.73      139.56     13.30 o 
   2  11   6      163.36      140.89     15.81 o 
   3  11   6      164.19      160.39      9.33 o 
   4  11   6      322.87      331.69     10.91 o 
   5  11   6       23.01       30.01      7.13 o 
   6  11   6       30.26       37.89      4.75 o 
   7  11   6       80.71       65.32      8.27 o 
   8  11   6        5.89       10.79      4.14 o 
   9  11   6       38.26       32.64      5.81 o 
  10  11   6       47.90       55.55      6.09 o 
  11  11   6       95.30       91.00     11.24 o 
  12  11   6       44.62       44.73      5.98 o 
  13  11   6       66.26       63.75      9.91 o 
  14  11   6       28.91       37.88      6.24 o 
  15  11   6      186.25      184.45     24.94 o 
  16  11   6      187.60      177.12     22.38 o 
  17  11   6       19.45       15.87      6.52 o 
  18  11   6      246.84      224.06     21.29 o 
  19  11   6      115.83      116.12     14.67 o 
   0  12   6      395.02      373.91     16.62 o 
   1  12   6       28.84       33.52      4.90 o 
   2  12   6       54.17       43.62      6.28 o 
   3  12   6       18.18       18.90      4.05 o 
   4  12   6      209.10      212.11     19.18 o 
   5  12   6        8.11       10.83      3.15 o 
   6  12   6       73.71       71.55      7.78 o 
   7  12   6      394.77      441.10     11.52 o 
   8  12   6       83.41       78.29     10.43 o 
   9  12   6       73.06       93.31     10.39 o 
  10  12   6        4.38        9.57      2.79 o 
  11  12   6       26.49       30.69      6.21 o 
  12  12   6      193.59      195.70     27.52 o 
  13  12   6       59.29       64.85      9.69 o 
  14  12   6        6.95       12.65      4.34 o 
  15  12   6       75.46       72.93     10.08 o 
  16  12   6       19.47       19.07      5.86 o 
  17  12   6      131.52      143.51     18.77 o 
   1  13   6      309.35      325.97     25.17 o 
   2  13   6       48.50       53.79      8.57 o 
   3  13   6      164.38      153.15     16.80 o 
   4  13   6       11.97       14.70      4.51 o 
   5  13   6      264.38      276.26     13.87 o 
   6  13   6        1.32        8.97      3.13 o 
   7  13   6        7.63       13.23      3.77 o 
   8  13   6      129.38      135.55     14.94 o 
   9  13   6       68.94       77.79      8.80 o 
  10  13   6       93.19       91.13      9.22 o 
  11  13   6       31.11       36.94      5.62 o 
  12  13   6      147.66      128.74     21.80 o 
  13  13   6      200.67      177.86     21.14 o 
  14  13   6       39.81       46.81      8.85 o 
  15  13   6       96.90       90.01     14.36 o 
  16  13   6       41.30       44.99      7.97 o 
   0  14   6       23.84       16.31      9.61 o 
   1  14   6      205.06      196.16     23.64 o 
   2  14   6        2.06        8.27      3.08 o 
   3  14   6       91.35       71.10      8.72 o 
   4  14   6      124.58      120.33     12.79 o 
   5  14   6       82.20       87.16     12.29 o 
   6  14   6      145.64      160.53     18.76 o 
   7  14   6      134.42      140.52     14.97 o 
   8  14   6       61.37       61.85      7.75 o 
   9  14   6       92.86       80.41     11.45 o 
  10  14   6       29.18       28.06      7.36 o 
  11  14   6       51.93       47.84      8.07 o 
  12  14   6       53.29       52.48      9.55 o 
  13  14   6       30.64       32.66      8.17 o 
  14  14   6       37.88       32.28      7.92 o 
   1  15   6      231.31      225.54     21.51 o 
   2  15   6      210.95      232.51     19.67 o 
   3  15   6       11.45       18.48      5.62 o 
   4  15   6        2.00        3.68      4.90 o 
   5  15   6       42.45       35.40      7.02 o 
   6  15   6      348.46      367.24     15.71 o 
   7  15   6      150.06      149.33     17.27 o 
   8  15   6       38.24       38.62      4.97 o 
   9  15   6        0.18        5.81      2.65 o 
  10  15   6       80.57       78.64     12.54 o 
  11  15   6       28.31       33.88      8.57 o 
   0  16   6      188.85      134.13     22.27 o 
   1  16   6       68.79       52.48      7.91 o 
   2  16   6       10.34        8.00      2.73 o 
   3  16   6       15.53       13.86      4.78 o 
   4  16   6       39.47       38.64      5.01 o 
   5  16   6      169.53      144.22     15.73 o 
   6  16   6      245.83      239.88     20.26 o 
   7  16   6      149.35      162.10     18.03 o 
   8  16   6       53.13       45.69      6.85 o 
   2   0   7      104.29       96.77     17.36 o 
   4   0   7       25.37       28.64      7.31 o 
   6   0   7      182.43      156.24     17.21 o 
   8   0   7      325.48      332.26      8.93 o 
  10   0   7      440.58      427.77     18.62 o 
  12   0   7      138.08      101.92     15.89 o 
  14   0   7       37.34       41.07      6.26 o 
  16   0   7      346.06      365.50     56.69 o 
  18   0   7      113.92      118.73     37.68 o 
  20   0   7      107.88       89.24     35.84 o 
   0   1   7      574.16      570.03      9.60 o 
   1   1   7      583.21      617.41      9.77 o 
   2   1   7      208.63      219.43     11.96 o 
   3   1   7       42.49       49.23      5.39 o 
   4   1   7      347.00      366.66     10.14 o 
   5   1   7      984.97     1031.64     13.71 o 
   6   1   7      300.37      320.24     16.37 o 
   7   1   7      662.55      724.61     16.96 o 
   8   1   7       19.03       22.47      3.74 o 
   9   1   7       22.81       30.63      3.62 o 
  10   1   7      736.47      796.20     15.35 o 
  11   1   7      204.61      187.34      8.86 o 
  12   1   7       61.52       67.70      7.28 o 
  13   1   7       44.70       36.99      5.14 o 
  14   1   7      120.54      124.09     15.16 o 
  15   1   7       25.56       19.07      3.75 o 
  16   1   7       74.00       55.42      9.22 o 
  17   1   7        9.74       16.67      4.78 o 
  18   1   7       10.49       16.97      3.46 o 
  19   1   7       29.08       31.15      5.10 o 
  20   1   7       11.21       10.50      3.42 o 
  21   1   7       26.26       27.46      8.11 o 
   1   2   7       39.55       47.36      5.15 o 
   2   2   7       23.81       23.80      4.09 o 
   3   2   7      304.94      325.39     14.37 o 
   4   2   7      149.88      145.91     13.20 o 
   5   2   7      186.51      177.03     18.29 o 
   6   2   7      109.74      131.59     16.44 o 
   7   2   7      194.47      183.45      9.55 o 
   8   2   7      209.83      211.07     16.26 o 
   9   2   7        1.37        8.18      2.84 o 
  10   2   7       38.73       42.37      5.68 o 
  11   2   7       32.84       28.87      4.86 o 
  12   2   7      134.51      130.53     12.70 o 
  13   2   7       33.37       31.63      5.96 o 
  14   2   7      118.05      115.11     14.18 o 
  15   2   7        3.46        7.37      2.56 o 
  16   2   7       38.29       43.41      7.66 o 
  17   2   7       13.70       17.06      3.25 o 
  18   2   7        8.01       17.26      3.40 o 
  19   2   7        5.13        8.47      3.41 o 
  20   2   7       68.20       57.41     10.36 o 
  21   2   7       31.41       23.46      5.94 o 
   0   3   7      130.22      127.91     23.52 o 
   1   3   7      152.37      145.47     15.59 o 
   2   3   7       26.84       31.31      4.41 o 
   3   3   7      302.74      311.92     11.22 o 
   4   3   7       65.31       73.70      7.70 o 
   5   3   7       48.24       52.00      6.46 o 
   6   3   7      364.91      374.06     10.69 o 
   7   3   7      104.08       98.39     11.43 o 
   8   3   7       23.73       26.74      3.66 o 
   9   3   7       77.75       67.17      7.01 o 
  10   3   7      705.41      684.19     14.11 o 
  11   3   7      207.05      205.41     20.56 o 
  12   3   7        4.11        8.42      2.38 o 
  13   3   7      119.26       98.42     13.20 o 
  14   3   7       19.47       26.11      4.36 o 
  15   3   7       50.87       41.63      7.18 o 
  16   3   7       84.98       84.11     10.98 o 
  17   3   7        3.06        7.22      3.15 o 
  18   3   7       34.00       30.67      4.53 o 
  19   3   7        3.32        7.93      3.26 o 
  20   3   7       62.25       49.04      8.06 o 
   1   4   7      148.97      149.37     15.32 o 
   2   4   7       98.18       97.39     11.22 o 
   3   4   7       29.04       34.81      5.97 o 
   4   4   7       26.52       30.12      4.37 o 
   5   4   7      186.58      183.80     17.47 o 
   6   4   7      229.92      214.84     16.55 o 
   7   4   7       56.32       55.27      6.96 o 
   8   4   7      104.57      121.73     10.67 o 
   9   4   7       54.39       54.94      9.08 o 
  10   4   7       10.72        7.96     10.36 o 
  11   4   7       55.88       54.44      9.03 o 
  12   4   7      103.22       99.45     11.75 o 
  13   4   7       76.90       81.70     12.15 o 
  14   4   7       95.84       86.40     12.07 o 
  15   4   7       15.31       14.17      4.37 o 
  16   4   7       39.48       27.40      7.02 o 
  17   4   7      107.17      113.50     15.75 o 
  18   4   7       16.71       30.30     14.54 o 
  19   4   7       45.71       52.67      9.48 o 
  20   4   7       22.51       30.48      6.27 o 
   0   5   7     1859.91     2032.26     26.77 o 
   1   5   7      138.39      140.88     14.47 o 
   2   5   7      866.49      922.22     13.15 o 
   3   5   7      211.30      230.00     12.22 o 
   4   5   7      222.43      231.83     11.10 o 
   5   5   7      346.12      355.89     18.19 o 
   6   5   7      159.81      141.14     15.46 o 
   7   5   7      167.77      162.92     14.39 o 
   8   5   7        0.11        4.26      2.11 o 
   9   5   7       74.80       72.54     11.17 o 
  10   5   7       40.36       36.73      5.67 o 
  11   5   7       12.55       25.21      4.86 o 
  12   5   7        1.69        5.97      2.96 o 
  13   5   7       36.06       43.79      6.16 o 
  14   5   7       37.29       36.61      6.37 o 
  15   5   7      122.40      126.84     20.59 o 
  16   5   7       30.07       18.19      4.65 o 
  17   5   7        8.56       18.61      4.20 o 
  18   5   7       66.71       69.50     10.36 o 
  19   5   7      110.28      100.28     15.74 o 
   1   6   7      476.22      509.60     10.26 o 
   2   6   7      138.42      139.95     14.23 o 
   3   6   7      312.33      354.09      8.91 o 
   4   6   7      128.74      120.13     11.90 o 
   5   6   7      146.10      146.04     15.28 o 
   6   6   7       51.11       43.56      6.42 o 
   7   6   7        7.78       14.03      3.77 o 
   8   6   7      269.26      273.36     14.05 o 
   9   6   7       39.69       40.55      6.02 o 
  10   6   7       27.78       29.34      5.94 o 
  11   6   7       40.90       38.94      6.03 o 
  12   6   7      317.36      312.96     28.37 o 
  13   6   7      185.86      167.36     23.63 o 
  14   6   7       46.28       46.16     10.00 o 
  15   6   7        4.67        9.98      5.92 o 
  16   6   7       22.85       33.98      6.72 o 
  17   6   7      124.19      116.34     18.25 o 
  18   6   7        2.04        9.42      4.96 o 
  19   6   7       53.52       46.71      7.38 o 
   0   7   7       19.24       27.72      5.78 o 
   1   7   7      112.83      117.09     11.40 o 
   2   7   7      275.67      281.45     22.46 o 
   3   7   7       96.29       91.39      9.74 o 
   4   7   7      258.62      268.31     28.60 o 
   5   7   7        3.62        5.86      2.58 o 
   6   7   7      220.05      218.69     22.58 o 
   7   7   7       95.69       85.57     12.07 o 
   8   7   7       41.13       46.78      6.25 o 
   9   7   7      109.91      100.47     16.87 o 
  10   7   7      194.34      195.81     28.01 o 
  11   7   7      218.49      190.62     25.26 o 
  12   7   7      107.29      112.88     15.33 o 
  13   7   7      124.76      132.14     21.93 o 
  14   7   7      113.57      112.84     16.24 o 
  15   7   7       67.96       77.55     10.83 o 
  16   7   7      111.73      122.81     16.14 o 
  17   7   7       41.53       45.51      8.38 o 
  18   7   7      145.77      120.97     18.53 o 
   1   8   7      148.96      144.55     15.17 o 
   2   8   7       17.32       13.00      3.09 o 
   3   8   7        3.49        8.80      3.09 o 
   4   8   7      237.54      248.07     22.55 o 
   5   8   7       82.45       86.90     10.79 o 
   6   8   7       95.66       86.67      9.50 o 
   7   8   7      214.83      231.62     10.60 o 
   8   8   7       49.37       46.97      5.84 o 
   9   8   7      262.37      267.67     22.77 o 
  10   8   7      150.99      161.22     17.40 o 
  11   8   7       11.21       13.28      4.85 o 
  12   8   7       61.21       39.01     12.82 o 
  13   8   7      422.47      508.36     28.34 o 
  14   8   7       53.91       88.50     15.58 o 
  15   8   7        9.17       18.37      4.78 o 
  16   8   7       15.99       13.68      4.94 o 
  17   8   7       78.85       84.56     12.21 o 
   0   9   7      230.24      224.65     27.20 o 
   1   9   7     1244.55     1376.39     28.11 o 
   2   9   7       55.11       53.21      7.06 o 
   3   9   7      120.65      132.78     16.17 o 
   4   9   7      129.26      149.42     20.22 o 
   5   9   7      124.45      112.20     11.53 o 
   6   9   7      267.13      274.32     15.91 o 
   7   9   7       72.11       62.82      6.64 o 
   8   9   7       63.01       62.16      8.74 o 
   9   9   7      154.65      172.09     16.16 o 
  10   9   7       70.99       87.13     12.65 o 
  11   9   7      104.68       92.71     13.24 o 
  12   9   7      542.65      697.90     20.91 o 
  13   9   7       12.85       15.65      4.18 o 
  14   9   7       97.14      101.15     17.08 o 
  15   9   7        3.77       12.09      4.62 o 
  16   9   7       29.10       26.71      4.74 o 
   1  10   7      151.36      143.27     13.93 o 
   2  10   7      504.33      542.34     19.48 o 
   3  10   7      142.87      118.17     11.21 o 
   4  10   7       88.98       83.31     13.21 o 
   5  10   7      141.10      128.68     15.05 o 
   6  10   7       55.58       45.77      6.29 o 
   7  10   7      212.96      207.93     23.26 o 
   8  10   7        9.68        8.92      4.57 o 
   9  10   7       55.07       57.13      7.50 o 
  10  10   7       15.95       20.62      5.71 o 
  11  10   7      147.62      139.04     17.90 o 
  12  10   7       18.94       26.80      5.82 o 
  13  10   7      131.92      110.85     19.02 o 
  14  10   7       34.59       38.97      7.82 o 
  15  10   7       15.39       20.27      5.28 o 
   0  11   7      183.50      149.02     26.52 o 
   1  11   7      122.92      128.16     17.74 o 
   2  11   7       21.82       20.31      4.49 o 
   3  11   7      143.46      148.03     18.92 o 
   4  11   7       35.79       45.63      7.19 o 
   5  11   7       79.80       62.46      9.54 o 
   6  11   7       25.42       30.69      5.84 o 
   7  11   7       25.78       23.50      4.45 o 
   8  11   7      170.49      150.19     20.97 o 
   9  11   7       41.66       48.60     10.07 o 
  10  11   7       13.87       17.82      5.40 o 
  11  11   7      230.80      252.05     25.21 o 
  12  11   7       25.13       21.78     10.11 o 
  13  11   7      106.29      111.80     15.74 o 
   1  12   7       55.38       59.86      8.03 o 
   2  12   7       87.18      104.58     15.25 o 
   3  12   7       31.14       31.70      5.95 o 
   4  12   7       53.91       56.77      9.28 o 
   5  12   7        9.10       11.22      3.23 o 
   6  12   7        0.72        8.11      2.79 o 
   7  12   7       93.22       91.25     10.92 o 
   8  12   7      161.78      151.75     20.79 o 
   9  12   7      177.89      173.47     24.31 o 
  10  12   7       46.72       50.66      7.15 o 
  11  12   7       34.51       50.60     10.71 o 
   0  13   7      128.62      118.89     25.12 o 
   1  13   7      201.84      195.51     21.06 o 
   2  13   7       63.41       47.06      7.62 o 
   3  13   7        3.32        8.08      4.95 o 
   4  13   7       19.76       17.72      5.19 o 
   5  13   7      107.71       94.70     12.74 o 
   6  13   7       56.01       56.11      7.50 o 
   7  13   7      147.41      181.76     23.79 o 
   8  13   7       78.26       82.58     14.11 o 
   1  14   7       68.88       51.44      8.03 o 
   2  14   7      127.86      138.27     15.86 o 
   3  14   7       68.87       65.10     13.23 o 
   1   1   8      469.21      518.04     26.40 o 
   2   1   8       24.96       19.05      7.94 o 
   3   1   8       28.09       26.90     12.20 o 
   4   1   8      193.80      183.32     34.51 o 
   5   1   8       74.30       67.18     15.96 o 
   6   1   8       19.59       13.87      8.52 o 
   7   1   8       93.24      103.11     25.73 o 
   8   1   8      138.79      153.49     26.82 o 
   9   1   8       11.60       10.03      4.85 o 
  10   1   8       16.26       10.53      6.68 o 
  11   1   8       40.33       31.42     12.78 o 
  12   1   8       75.64       65.51     17.05 o 
  13   1   8      127.33       83.22     29.75 o 
  14   1   8       58.80       48.80     20.97 o 
   0   2   8       85.92       97.84     23.06 o 
   1   2   8       30.72       32.00      9.94 o 
   2   2   8       16.11       12.40      3.24 o 
   3   2   8        1.60        7.23      3.20 o 
   4   2   8      234.20      207.42     20.39 o 
   5   2   8       75.01       79.94      9.79 o 
   6   2   8       61.03       48.57      7.35 o 
   7   2   8       13.33       12.40      3.49 o 
   8   2   8        6.33        6.62      3.16 o 
   9   2   8       39.27       35.48      6.95 o 
  10   2   8      345.46      351.42     55.94 o 
  11   2   8       12.61       12.78      9.36 o 
  12   2   8       33.93       36.84      9.08 o 
  13   2   8        3.42        7.38      4.93 o 
  14   2   8      149.43      106.10     24.48 o 
   1   3   8       45.11       42.49      6.81 o 
   2   3   8      286.40      304.42      9.97 o 
   3   3   8       39.35       35.34      5.82 o 
   4   3   8       10.27        7.68      3.78 o 
   5   3   8       37.91       40.31      5.79 o 
   6   3   8       34.74       44.50      6.80 o 
   7   3   8      145.44      131.36     19.06 o 
   8   3   8      147.48      157.52     20.70 o 
   9   3   8       45.11       48.12      8.65 o 
  10   3   8       73.49       70.44     12.72 o 
  11   3   8       36.86       30.44      6.32 o 
  12   3   8       64.33       53.78     10.57 o 
  13   3   8       19.20       19.99      4.70 o 
  14   3   8       40.18       30.58     16.21 o 
   0   4   8       34.75       44.58     10.54 o 
   1   4   8      149.83      143.28     14.93 o 
   2   4   8      508.13      551.97     17.21 o 
   3   4   8       60.00       56.61      9.46 o 
   4   4   8      232.00      259.15     21.88 o 
   5   4   8        7.78       11.47      3.54 o 
   6   4   8       43.02       60.12      7.55 o 
   7   4   8       66.71       70.87     11.14 o 
   8   4   8       21.71       15.96      3.57 o 
   9   4   8      122.33      113.96     16.80 o 
  10   4   8      147.30      130.72     18.80 o 
  11   4   8       41.90       43.34     10.49 o 
  12   4   8        8.26       13.24      3.67 o 
  13   4   8        2.81        5.46      3.17 o 
   1   5   8       46.34       45.31      6.14 o 
   2   5   8       94.34       82.71     11.77 o 
   3   5   8       83.65       75.76      9.31 o 
   4   5   8       15.51       19.14      3.15 o 
   5   5   8        0.25       10.04      2.87 o 
   6   5   8       12.69       14.78      4.05 o 
   7   5   8      152.13      149.13     21.41 o 
   8   5   8        1.16       10.08      4.26 o 
   9   5   8       93.43       91.18     10.78 o 
  10   5   8        3.50        5.92      3.68 o 
  11   5   8       63.34       50.71      8.25 o 
  12   5   8      143.24       93.72     20.58 o 
  13   5   8      209.55      198.27     26.82 o 
   0   6   8        8.79        9.32      3.71 o 
   1   6   8       87.43       80.47     11.66 o 
   2   6   8        6.77        7.76      3.00 o 
   3   6   8       27.10       33.10      5.24 o 
   4   6   8       46.07       39.01      6.72 o 
   5   6   8      113.87      105.22     13.42 o 
   6   6   8      201.33      199.63     19.94 o 
   7   6   8       53.46       63.91      7.56 o 
   8   6   8      235.98      215.09     23.97 o 
   9   6   8       73.84       78.36     13.51 o 
  10   6   8      337.57      371.46     18.14 o 
  11   6   8       26.04       26.83      6.21 o 
  12   6   8      113.24      120.25     19.58 o 
   1   7   8       61.70       46.57      7.61 o 
   2   7   8       44.96       36.70      7.68 o 
   3   7   8       15.70        7.16      2.51 o 
   4   7   8      129.16      116.92     13.35 o 
   5   7   8       92.48       81.85      8.95 o 
   6   7   8      258.41      246.30     23.49 o 
   7   7   8       22.44       37.38      7.81 o 
   8   7   8      284.70      325.03     23.28 o 
   9   7   8       16.20       19.34      4.35 o 
  10   7   8       32.11       42.51      7.47 o 
   0   8   8      138.27      120.37     22.48 o 
   1   8   8       12.20       12.84      3.20 o 
   2   8   8        9.46        6.36      3.33 o 
   3   8   8      203.76      199.62     20.99 o 
   4   8   8       29.39       23.88      4.08 o 
   5   8   8       50.69       42.95      7.11 o 
   6   8   8      144.00      136.20     17.71 o 
   7   8   8       53.35       62.18     10.14 o 
   8   8   8       49.14       44.80      9.18 o 
   9   8   8       19.03       20.35      4.31 o 
   1   9   8       10.91        6.17      2.82 o 
   2   9   8      238.05      247.69     16.57 o 
   3   9   8      102.56       93.42     10.98 o 
   4   9   8       69.19       50.27      7.04 o 
   5   9   8       50.72       43.35      7.87 o 
   6   9   8       31.25       22.71      4.78 o 
   0  10   8      463.83      513.51     14.89 o 
   1  10   8       84.67       69.69     10.03 o 
                                                 
